# Supplementary material for: Ecological predictors of plant responses to sequential herbivory: a meta‐analysis
Source: New Phytol. 2025 Dec 17;250(2):1128–40. doi: 10.1111/nph.70822 (PMC13000986; doi:10.1111/nph.70822)
Supplement: Supplementary file 2 — Table S1 Mean effects when accounting for phylogeny. Table S2 Mean effects when excluding most represented species. Table S3 Data extracted from the literature for the meta‐analysis. Please note: Wiley is not responsible for the content or functionality of any Supporting Information supplied by the authors. Any queries (other than missing material) should be directed to the New Phytologist Central Office. [file NPH-250-1128-s001.xlsx]

## Sheet: Data
STUDY_ID	YEAR	SOURCE	EZ_ID	OUTCOME_TYPE	OUTCOME	PLANT	INDUCER	RECEIVER	ATTACK_INDUCER	ATTACK_RECEIVER	PLANT_FAMILY	PLANT_TYPE	PLANT_LONGEVITY	CULTIVATED	AGE_WEEKS	IND_FAMILY	IND_GUILD	IND_OMNIVORE	IND_SPEC	IND_TYPE	REC_FAMILY	REC_GUILD	REC_OMNIVORE	REC_SPEC	REC_TYPE	IND_REC	STUDY_ID2	CONTROL_ID2	CONTROL_ID	IND_DAYS	BETWEEN_DAYS	REC_DAYS	IND_N	REC_N	UNIT	ERROR_UNIT	MEAN_CONTROL	N_CONTROL	MEAN_TREATMENT	N_TREATMENT	SD_CTRL	SD_TRT	EXP_TYPE	IND_PRESENT	DURATION_DAYS	PLANT_TRAIT	IND_TRAIT	REC_TRAIT	OUTCOME2
2	2022	FRONTIERS IN ECOLOGY AND EVOLUTION	2_1	plant performance	Leaf area eaten	Cucurbita_pepo	Acalymma_vittatum	Diabrotica_spp.	BG	AG	Cucurbitaceae	herbaceous	annual	cultivated	7	Chrysomelidae	chewer	NO	specialist	insect	Chrysomelidae	chewer	NO	generalist	insect	NO	2	1	2_1	2	0	3	6	1	cm2	SE	0.81	36	0.31	36	1.26	0.42	field	NO	5	herbaceous_annual	chewer_specialist_BG	chewer_generalist_AG	Damage
2	2022	FRONTIERS IN ECOLOGY AND EVOLUTION	2_2	herbivore preference	Nr of individuals	Cucurbita_pepo	Acalymma_vittatum	Acalymma_vittatum	BG	AG	Cucurbitaceae	herbaceous	annual	cultivated	3.5	Chrysomelidae	chewer	NO	specialist	insect	Chrysomelidae	chewer	NO	specialist	insect	YES	2	2	2_2	2	0	2	8	6	nr		3.56	14	1.45	14			greenhouse	NO	4	herbaceous_annual	chewer_specialist_BG	chewer_specialist_AG	Nr of individuals
2	2022	FRONTIERS IN ECOLOGY AND EVOLUTION	2_3	plant performance	Leaf area eaten	Cucurbita_pepo	Acalymma_vittatum	Acalymma_vittatum	BG	AG	Cucurbitaceae	herbaceous	annual	cultivated	3.5	Chrysomelidae	chewer	NO	specialist	insect	Chrysomelidae	chewer	NO	specialist	insect	YES	2	3	2_3	2	0	2	8	6	cm2	SE	17.18	14	10.71	14	8.58336	5.57507	greenhouse	NO	4	herbaceous_annual	chewer_specialist_BG	chewer_specialist_AG	Damage
2	2022	FRONTIERS IN ECOLOGY AND EVOLUTION	2_4	herbivore preference	Nr of offspring	Cucurbita_pepo	Acalymma_vittatum	Anasa_tristis	BG	AG	Cucurbitaceae	herbaceous	annual	cultivated	3.5	Chrysomelidae	chewer	NO	specialist	insect	Coreidae	sapfeeder	NO	specialist	insect	NO	2	4	2_4	2	0	13	8	4	nr		51.6	6	15.42	6			greenhouse	NO	15	herbaceous_annual	chewer_specialist_BG	sapfeeder_specialist_AG	Nr of offspring
2	2022	FRONTIERS IN ECOLOGY AND EVOLUTION	2_5	herbivore performance	Mass increase	Cucurbita_pepo	Acalymma_vittatum	Anasa_tristis	BG	AG	Cucurbitaceae	herbaceous	annual	cultivated	3.5	Chrysomelidae	chewer	NO	specialist	insect	Coreidae	sapfeeder	NO	specialist	insect	NO	2	5	2_5	2	0	5	8	16	%	SE	213.77	5	200.94	5	114.353	91.4552	greenhouse	NO	7	herbaceous_annual	chewer_specialist_BG	sapfeeder_specialist_AG	Mass/size
2	2022	FRONTIERS IN ECOLOGY AND EVOLUTION	2_6	herbivore performance	Mass increase	Cucurbita_pepo	Acalymma_vittatum	Acalymma_vittatum	AG	BG	Cucurbitaceae	herbaceous	annual	cultivated	3.5	Chrysomelidae	chewer	NO	specialist	insect	Chrysomelidae	chewer	NO	specialist	insect	YES	2	6	2_6	3	0	1	5	1	%	SE	35.95	6	42.91	6	43.307	50.8024	greenhouse	NO	4	herbaceous_annual	chewer_specialist_AG	chewer_specialist_BG	Mass/size
2	2022	FRONTIERS IN ECOLOGY AND EVOLUTION	2_7	plant performance	Root eaten	Cucurbita_pepo	Acalymma_vittatum	Acalymma_vittatum	AG	BG	Cucurbitaceae	herbaceous	annual	cultivated	3.5	Chrysomelidae	chewer	NO	specialist	insect	Chrysomelidae	chewer	NO	specialist	insect	YES	2	7	2_7	3	0	1	5	1	g	SE	0.57	6	0.53	6	0.710352	0.514393	greenhouse	NO	4	herbaceous_annual	chewer_specialist_AG	chewer_specialist_BG	Damage
2	2022	FRONTIERS IN ECOLOGY AND EVOLUTION	2_8	herbivore performance	Mass increase	Cucurbita_pepo	Anasa_tristis	Acalymma_vittatum	AG	BG	Cucurbitaceae	herbaceous	annual	cultivated	3.5	Coreidae	sapfeeder	NO	specialist	insect	Chrysomelidae	chewer	NO	specialist	insect	NO	2	8	2_8	11	0	1	12	1	%	SE	60	9	51.48	12	31.11	26.9507	greenhouse	NO	12	herbaceous_annual	sapfeeder_specialist_AG	chewer_specialist_BG	Mass/size
2	2022	FRONTIERS IN ECOLOGY AND EVOLUTION	2_9	plant performance	Root eaten	Cucurbita_pepo	Anasa_tristis	Acalymma_vittatum	AG	BG	Cucurbitaceae	herbaceous	annual	cultivated	3.5	Coreidae	sapfeeder	NO	specialist	insect	Chrysomelidae	chewer	NO	specialist	insect	NO	2	9	2_9	11	0	1	12	1	g	SE	0.2	9	0.25	12	0.06	0.034641	greenhouse	NO	12	herbaceous_annual	sapfeeder_specialist_AG	chewer_specialist_BG	Damage
5	2010	ECOSCIENCE	5_1	herbivore preference	Nr of offspring	Sasa_nipponica	Cervus_nippon	Procystiphora_uedai	AG	AG	Poaceae	herbaceous	perennial	wild		Cervidae	chewer	NO	generalist	mammal	Cecidomyiidae	endophagous	NO	specialist	insect	NO	5	1	5_1			0		3	nr	NS	3.53	7	1.4	7	0.42332	0.449778	field			herbaceous_perennial	chewer_generalist_AG	endophagous_specialist_AG	Nr of offspring
5	2010	ECOSCIENCE	5_2	herbivore performance	Fecundity_PopulationSize	Sasa_nipponica	Cervus_nippon	Procystiphora_uedai	AG	AG	Poaceae	herbaceous	perennial	wild		Cervidae	chewer	NO	generalist	mammal	Cecidomyiidae	endophagous	NO	specialist	insect	NO	5	2	5_2					1	nr	NS	1.75	5	3.53	5	0.67082	2.34787	field			herbaceous_perennial	chewer_generalist_AG	endophagous_specialist_AG	Fecundity
5	2010	ECOSCIENCE	5_3	herbivore performance	Fecundity_PopulationSize	Sasa_nipponica	Cervus_nippon	Procystiphora_uedai	AG	AG	Poaceae	herbaceous	perennial	wild		Cervidae	chewer	NO	generalist	mammal	Cecidomyiidae	endophagous	NO	specialist	insect	NO	5	3	5_3					1	nr	NS	0.95	10	3.63	10	0.221359	2.34009	field			herbaceous_perennial	chewer_generalist_AG	endophagous_specialist_AG	Fecundity
5	2010	ECOSCIENCE	5_4	herbivore performance	Mass	Sasa_nipponica	Cervus_nippon	Procystiphora_uedai	AG	AG	Poaceae	herbaceous	perennial	wild		Cervidae	chewer	NO	generalist	mammal	Cecidomyiidae	endophagous	NO	specialist	insect	NO	5	4	5_4						mg	NS	2.17	32	1.31	12	0.509117	0.588897	field			herbaceous_perennial	chewer_generalist_AG	endophagous_specialist_AG	Mass/size
5	2010	ECOSCIENCE	5_5	herbivore performance	Mass	Sasa_nipponica	Cervus_nippon	Procystiphora_uedai	AG	AG	Poaceae	herbaceous	perennial	wild		Cervidae	chewer	NO	generalist	mammal	Cecidomyiidae	endophagous	NO	specialist	insect	NO	5	5	5_5						mg	NS	2.17	16	1.55	6	0.44	0.367423	field			herbaceous_perennial	chewer_generalist_AG	endophagous_specialist_AG	Mass/size
6	2016	PLANT SIGNALING & BEHAVIOR	6_1	herbivore performance	Mass	Zea_mays	Rhopalosiphum_maidis	Diabrotica_virgifera_virgifera	AG	BG	Poaceae	herbaceous	annual	cultivated		Aphididae	sapfeeder	NO	generalist	insect	Chrysomelidae	chewer	NO	specialist	insect	NO	6	1	6_1	1	0	12	25	2	mg	SE	1.51	10	0.82	10	0.664078	0.347851	greenhouse	NO	13	herbaceous_annual	sapfeeder_generalist_AG	chewer_specialist_BG	Mass/size
7	2014	OECOLOGIA	7_1	herbivore performance	Mass	Plantago_lanceolata	Spodoptera_exigua	Agriotes_lineatus	AG	BG	Plantaginaceae	herbaceous	perennial	wild		Noctuidae	chewer	NO	generalist	insect	Elateridae	chewer	NO	generalist	insect	NO	7	1	7_1	5	-17	17	1	2	mg	SE	0.39	11	1.86	11	1.52565	2.05631	greenhouse	YES	22	herbaceous_perennial	chewer_generalist_AG	chewer_generalist_BG	Mass/size
7	2014	OECOLOGIA	7_2	plant performance	Biomass	Plantago_lanceolata	Spodoptera_exigua	Agriotes_lineatus	AG	BG	Plantaginaceae	herbaceous	perennial	wild		Noctuidae	chewer	NO	generalist	insect	Elateridae	chewer	NO	generalist	insect	NO	7	2	7_2	5	-17	17	1	2	g	SE	2.52	11	2.24	11	0.364829	0.364829	greenhouse	YES	22	herbaceous_perennial	chewer_generalist_AG	chewer_generalist_BG	Biomass
7	2014	OECOLOGIA	7_3	plant performance	Biomass	Plantago_lanceolata	Spodoptera_exigua	Agriotes_lineatus	AG	BG	Plantaginaceae	herbaceous	perennial	wild		Noctuidae	chewer	NO	generalist	insect	Elateridae	chewer	NO	generalist	insect	NO	7	3	7_3	5	-12	12	2	1	g	SE	2.43	11	2.42	11	0.397995	0.431161	greenhouse	YES	17	herbaceous_perennial	chewer_generalist_AG	chewer_generalist_BG	Biomass
7	2014	OECOLOGIA	7_4	herbivore performance	Mass increase	Plantago_lanceolata	Spodoptera_exigua	Spodoptera_exigua	AG	AG	Plantaginaceae	herbaceous	perennial	wild		Noctuidae	chewer	NO	generalist	insect	Noctuidae	chewer	NO	generalist	insect	YES	7	4	7_4	2	2	8	1	1	mg	SE	89.63	17	53.05	17	32.6962	37.7264	greenhouse	NO	10	herbaceous_perennial	chewer_generalist_AG	chewer_generalist_AG	Mass/size
7	2014	OECOLOGIA	7_5	plant performance	Leaf area eaten	Plantago_lanceolata	Spodoptera_exigua	Spodoptera_exigua	AG	AG	Plantaginaceae	herbaceous	perennial	wild		Noctuidae	chewer	NO	generalist	insect	Noctuidae	chewer	NO	generalist	insect	YES	7	5	7_5	2	2	8	1	1	cm2	SE	10.64	17	5.07	17	5.03019	4.12311	greenhouse	NO	10	herbaceous_perennial	chewer_generalist_AG	chewer_generalist_AG	Damage
7	2014	OECOLOGIA	7_6	plant performance	Biomass	Plantago_lanceolata	Spodoptera_exigua	Spodoptera_exigua	AG	AG	Plantaginaceae	herbaceous	perennial	wild		Noctuidae	chewer	NO	generalist	insect	Noctuidae	chewer	NO	generalist	insect	YES	7	6	7_6	2	2	8	1	1	g	SE	3.15	17	2.92	17	0.700928	0.618466	greenhouse	NO	10	herbaceous_perennial	chewer_generalist_AG	chewer_generalist_AG	Biomass
7	2014	OECOLOGIA	7_7	herbivore performance	Mass increase	Plantago_lanceolata	Agriotes_lineatus	Spodoptera_exigua	BG	AG	Plantaginaceae	herbaceous	perennial	wild		Elateridae	chewer	NO	generalist	insect	Noctuidae	chewer	NO	generalist	insect	NO	7	7	7_7	4	-8	8	1	1	mg	SE	89.63	17	70.12	17	32.6962	45.2717	greenhouse	YES	12	herbaceous_perennial	chewer_generalist_BG	chewer_generalist_AG	Mass/size
7	2014	OECOLOGIA	7_8	plant performance	Leaf area eaten	Plantago_lanceolata	Agriotes_lineatus	Spodoptera_exigua	BG	AG	Plantaginaceae	herbaceous	perennial	wild		Elateridae	chewer	NO	generalist	insect	Noctuidae	chewer	NO	generalist	insect	NO	7	8	7_8	4	-8	8	1	1	cm2	SE	10.64	17	7.07	17	5.03019	5.60742	greenhouse	YES	12	herbaceous_perennial	chewer_generalist_BG	chewer_generalist_AG	Damage
7	2014	OECOLOGIA	7_9	plant performance	Biomass	Plantago_lanceolata	Agriotes_lineatus	Spodoptera_exigua	BG	AG	Plantaginaceae	herbaceous	perennial	wild		Elateridae	chewer	NO	generalist	insect	Noctuidae	chewer	NO	generalist	insect	NO	7	9	7_9	4	-8	8	1	1	g	SE	3.15	17	3.22	17	0.700928	0.659697	greenhouse	YES	12	herbaceous_perennial	chewer_generalist_BG	chewer_generalist_AG	Biomass
9	2015	ENVIRONMENTAL ENTOMOLOGY	9_1	herbivore preference	Nr of individuals	Cucumis_sativus	Acalymma_vittatum	Acalymma_vittatum	AG	BG	Cucurbitaceae	herbaceous	annual	cultivated		Chrysomelidae	chewer	NO	specialist	insect	Chrysomelidae	chewer	NO	specialist	insect	YES	9	1	9_1	7	-23	20	12	75	nr	SE	2.23	20	1.04	20	2.59384	1.2522	greenhouse	YES	27	herbaceous_annual	chewer_specialist_AG	chewer_specialist_BG	Nr of individuals
9	2015	ENVIRONMENTAL ENTOMOLOGY	9_2	herbivore preference	Nr of individuals	Cucumis_sativus	Spodoptera_frugiperda	Acalymma_vittatum	AG	BG	Cucurbitaceae	herbaceous	annual	cultivated		Noctuidae	chewer	NO	generalist	insect	Chrysomelidae	chewer	NO	specialist	insect	NO	9	1	9_1	7	-23	20	12	75	nr	SE	2.23	20	0.64	20	2.59384	1.07331	greenhouse	YES	27	herbaceous_annual	chewer_generalist_AG	chewer_specialist_BG	Nr of individuals
9	2015	ENVIRONMENTAL ENTOMOLOGY	9_3	herbivore preference	Nr of individuals	Cucumis_sativus	Acalymma_vittatum	Acalymma_vittatum	AG	BG	Cucurbitaceae	herbaceous	annual	cultivated		Chrysomelidae	chewer	NO	specialist	insect	Chrysomelidae	chewer	NO	specialist	insect	YES	9	2	9_2	6		20	16	75	nr	SE	5.63	30	0.62	30	13.0358	1.31453	field		26	herbaceous_annual	chewer_specialist_AG	chewer_specialist_BG	Nr of individuals
9	2015	ENVIRONMENTAL ENTOMOLOGY	9_4	plant performance	Biomass	Cucumis_sativus	Acalymma_vittatum	Acalymma_vittatum	AG	BG	Cucurbitaceae	herbaceous	annual	cultivated		Chrysomelidae	chewer	NO	specialist	insect	Chrysomelidae	chewer	NO	specialist	insect	YES	9	3	9_3	6		20	16	75	g	SE	0.53	30	0.39	30	0.219089	0.219089	field		26	herbaceous_annual	chewer_specialist_AG	chewer_specialist_BG	Biomass
14	2022	ENTOMOLOGIA GENERALIS	14_1	herbivore preference	Choice	Triadica_sebifera	Bikasha_collaris	Spodoptera_litura	BG	AG	Euphorbiaceae	woody	perennial	wild	4	Chrysomelidae	endophagous	NO	specialist	insect	Noctuidae	chewer	NO	generalist	insect	NO	14	1	14_1	5	0	3	30	3	%	SE	21.37	6	20.12	6	9.50402	5.21741	greenhouse	NO	8	woody_perennial	endophagous_specialist_BG	chewer_generalist_AG	Choice
14	2022	ENTOMOLOGIA GENERALIS	14_2	herbivore preference	Choice	Triadica_sebifera	Bikasha_collaris	Spodoptera_litura	AG	AG	Euphorbiaceae	woody	perennial	wild	4	Chrysomelidae	chewer	NO	specialist	insect	Noctuidae	chewer	NO	generalist	insect	NO	14	1	14_1	5	0	3	12.5	3	%	SE	21.37	6	17.63	6	9.50402	5.80529	greenhouse	NO	8	woody_perennial	chewer_specialist_AG	chewer_generalist_AG	Choice
14	2022	ENTOMOLOGIA GENERALIS	14_3	herbivore preference	Choice	Triadica_sebifera	Bikasha_collaris	Holotrichia_parallela	AG	BG	Euphorbiaceae	woody	perennial	wild	4	Chrysomelidae	chewer	NO	specialist	insect	Noctuidae	chewer	NO	generalist	insect	NO	14	2	14_2	5	0	1	12.5	10	%	SE	21.75	6	14	6	5.82979	1.51868	greenhouse	NO	6	woody_perennial	chewer_specialist_AG	chewer_generalist_BG	Choice
14	2022	ENTOMOLOGIA GENERALIS	14_4	herbivore preference	Choice	Triadica_sebifera	Bikasha_collaris	Holotrichia_parallela	BG	BG	Euphorbiaceae	woody	perennial	wild	4	Chrysomelidae	endophagous	NO	specialist	insect	Noctuidae	chewer	NO	generalist	insect	NO	14	2	14_2	5	0	1	30	10	%	SE	21.75	6	17.75	6	5.82979	3.67423	greenhouse	NO	6	woody_perennial	endophagous_specialist_BG	chewer_generalist_BG	Choice
16	2011	BEHAVIORAL ECOLOGY	16_1	herbivore preference	Choice	Gossypium_hirsutum	Agriotes_lineatus	Spodoptera_littoralis	BG	AG	Malvaceae	woody	perennial	cultivated		Elateridae	chewer	NO	generalist	insect	Noctuidae	chewer	NO	generalist	insect	NO	16	1	16_1	21	0	4	8	14	%		80.5	10	19.5	10			greenhouse	NO	25	woody_perennial	chewer_generalist_BG	chewer_generalist_AG	Choice
16	2011	BEHAVIORAL ECOLOGY	16_2	herbivore preference	Nr of offspring	Gossypium_hirsutum	Agriotes_lineatus	Spodoptera_littoralis	BG	AG	Malvaceae	woody	perennial	cultivated		Elateridae	chewer	NO	generalist	insect	Noctuidae	chewer	NO	generalist	insect	NO	16	2	16_2	21	0	4	8	14	nr	SD	6.05	10	2.7	10	2.8	1.95	greenhouse	NO	25	woody_perennial	chewer_generalist_BG	chewer_generalist_AG	Nr of offspring
16	2011	BEHAVIORAL ECOLOGY	16_3	herbivore preference	Nr of offspring	Gossypium_hirsutum	Agriotes_lineatus	Spodoptera_littoralis	BG	AG	Malvaceae	woody	perennial	cultivated		Elateridae	chewer	NO	generalist	insect	Noctuidae	chewer	NO	generalist	insect	NO	16	3	16_3	21	0	4	8	14	nr	SD	425.5	10	205.1	10	171.44	101	greenhouse	NO	25	woody_perennial	chewer_generalist_BG	chewer_generalist_AG	Nr of offspring
16	2011	BEHAVIORAL ECOLOGY	16_4	plant performance	Biomass consumed	Gossypium_hirsutum	Agriotes_lineatus	Spodoptera_littoralis	BG	AG	Malvaceae	woody	perennial	cultivated		Elateridae	chewer	NO	generalist	insect	Noctuidae	chewer	NO	generalist	insect	NO	16	4	16_4	8	8	4	8	1	%	SE	90.8	16	46.8	16	22.4	38.4	greenhouse	NO	12	woody_perennial	chewer_generalist_BG	chewer_generalist_AG	Damage
16	2011	BEHAVIORAL ECOLOGY	16_5	plant performance	Biomass consumed	Gossypium_hirsutum	Spodoptera_littoralis	Spodoptera_littoralis	AG	AG	Malvaceae	woody	perennial	cultivated		Noctuidae	chewer	NO	generalist	insect	Noctuidae	chewer	NO	generalist	insect	YES	16	4	16_4	1	8	4	2	1	%	SE	90.8	16	87.6	16	22.4	32	greenhouse	NO	5	woody_perennial	chewer_generalist_AG	chewer_generalist_AG	Damage
17	2012	ENVIRONMENTAL ENTOMOLOGY	17_1	plant performance	Biomass consumed	Lindera_benzoin	Odocoileus_virginianus	Papilio_troilus	AG	AG	Lauraceae	woody	perennial	wild		Cervidae	chewer	NO	generalist	mammal	Papilionidae	chewer	NO	specialist	insect	NO	17	1	17_1			1		1	%	SE	0.07	30	0.11	30	0.0547723	0.109545	greenhouse			woody_perennial	chewer_generalist_AG	chewer_specialist_AG	Damage
17	2012	ENVIRONMENTAL ENTOMOLOGY	17_2	herbivore performance	Mass increase	Lindera_benzoin	Odocoileus_virginianus	Papilio_troilus	AG	AG	Lauraceae	woody	perennial	wild		Cervidae	chewer	NO	generalist	mammal	Papilionidae	chewer	NO	specialist	insect	NO	17	2	17_2					1	rgr	SE	0.17	17	0.22	18	0.0412311	0.0424264	greenhouse			woody_perennial	chewer_generalist_AG	chewer_specialist_AG	Mass/size
17	2012	ENVIRONMENTAL ENTOMOLOGY	17_3	herbivore performance	Mass	Lindera_benzoin	Odocoileus_virginianus	Papilio_troilus	AG	AG	Lauraceae	woody	perennial	wild		Cervidae	chewer	NO	generalist	mammal	Papilionidae	chewer	NO	specialist	insect	NO	17	3	17_3					1	g	SE	0.72	17	0.74	18	0.123693	0.127279	greenhouse			woody_perennial	chewer_generalist_AG	chewer_specialist_AG	Mass/size
20	2017	BMC ECOLOGY	20_1	plant performance	Biomass	Solanum_lycopersicum	Myzus_persicae	Meloidogyne_incognita	AG	BG	Solanaceae	herbaceous	annual	cultivated	3	Aphididae	sapfeeder	NO	generalist	insect	Heteroderidae	endophagous	NO	generalist	nematode	NO	20	1	20_1	7	7	14	12	1875	g	SE	6.47	15	8.78	15	1.8203	3.3695	greenhouse	NO	21	herbaceous_annual	sapfeeder_generalist_AG	endophagous_generalist_BG	Biomass
20	2017	BMC ECOLOGY	20_2	plant performance	Biomass	Solanum_lycopersicum	Myzus_persicae	Meloidogyne_incognita	AG	BG	Solanaceae	herbaceous	annual	cultivated	3	Aphididae	sapfeeder	NO	generalist	insect	Heteroderidae	endophagous	NO	generalist	nematode	NO	20	2	20_2	7	7	14	12	1875	g	SE	0.38	15	0.42	15	0.0774597	0.0774597	greenhouse	NO	21	herbaceous_annual	sapfeeder_generalist_AG	endophagous_generalist_BG	Biomass
20	2017	BMC ECOLOGY	20_3	plant performance	Biomass	Solanum_lycopersicum	Spodoptera_exigua	Meloidogyne_incognita	AG	BG	Solanaceae	herbaceous	annual	cultivated	3	Noctuidae	chewer	NO	generalist	insect	Heteroderidae	endophagous	NO	generalist	nematode	NO	20	3	20_3	7	7	14	1	1875	g	SE	6.47	15	5.41	15	1.8203	1.23935	greenhouse	NO	21	herbaceous_annual	chewer_generalist_AG	endophagous_generalist_BG	Biomass
20	2017	BMC ECOLOGY	20_4	plant performance	Biomass	Solanum_lycopersicum	Spodoptera_exigua	Meloidogyne_incognita	AG	BG	Solanaceae	herbaceous	annual	cultivated	3	Noctuidae	chewer	NO	generalist	insect	Heteroderidae	endophagous	NO	generalist	nematode	NO	20	4	20_4	7	7	14	1	1875	g	SE	0.38	15	0.33	15	0.0774597	0.0774597	greenhouse	NO	21	herbaceous_annual	chewer_generalist_AG	endophagous_generalist_BG	Biomass
24	2014	NATURE COMMUNICATIONS	24_1	herbivore preference	Nr of individuals	Triadica_sebifera	Bikasha_collaris	Bikasha_collaris	BG	AG	Euphorbiaceae	woody	perennial	wild	10	Chrysomelidae	endophagous	NO	specialist	insect	Chrysomelidae	chewer	NO	specialist	insect	YES	24	1	24_1	3	0		10		nr	SE	1.07	90	0.81	90	0.284605	0.284605	field	NO		woody_perennial	endophagous_specialist_BG	chewer_specialist_AG	Nr of individuals
24	2014	NATURE COMMUNICATIONS	24_2	plant performance	Biomass consumed	Triadica_sebifera	Bikasha_collaris	Bikasha_collaris	BG	AG	Euphorbiaceae	woody	perennial	wild	10	Chrysomelidae	endophagous	NO	specialist	insect	Chrysomelidae	chewer	NO	specialist	insect	YES	24	2	24_2	3	0		10		%	SE	2.35	90	2.75	90	0.284605	0.284605	field	NO		woody_perennial	endophagous_specialist_BG	chewer_specialist_AG	Damage
25	2014	JOURNAL OF ECOLOGY	25_1	plant performance	Leaf area eaten	Asclepias_syriaca	Tetraopes_tetrophthalmus	Tetraopes_tetrophthalmus	BG	AG	Apocynaceae	herbaceous	perennial	wild	104	Cerambycidae	chewer	NO	specialist	insect	Cerambycidae	chewer	NO	specialist	insect	YES	25	1	25_1	2	0	6	2	1	nr	SD	5.49	20	7.73	20	2.98	3.37	field	NO	8	herbaceous_perennial	chewer_specialist_BG	chewer_specialist_AG	Damage
25	2014	JOURNAL OF ECOLOGY	25_2	plant performance	Root eaten	Asclepias_syriaca	Tetraopes_tetrophthalmus	Tetraopes_tetrophthalmus	AG	BG	Apocynaceae	herbaceous	perennial	wild	104	Cerambycidae	chewer	NO	specialist	insect	Cerambycidae	chewer	NO	specialist	insect	YES	25	2	25_2	6	0	10	1	10	cm	SD	6.97	20	9.2	20	1.64	3.97	field	NO	16	herbaceous_perennial	chewer_specialist_AG	chewer_specialist_BG	Damage
25	2014	JOURNAL OF ECOLOGY	25_3	herbivore performance	Survival	Asclepias_syriaca	Tetraopes_tetrophthalmus	Tetraopes_tetrophthalmus	AG	BG	Apocynaceae	herbaceous	perennial	wild	104	Cerambycidae	chewer	NO	specialist	insect	Cerambycidae	chewer	NO	specialist	insect	YES	25	3	25_3	6	0	10	1	10	nr	SE	2.89	20	5.17	20	2.45967	2.37023	field	NO	16	herbaceous_perennial	chewer_specialist_AG	chewer_specialist_BG	Survival
25	2014	JOURNAL OF ECOLOGY	25_4	herbivore performance	Survival	Asclepias_syriaca	Tetraopes_tetrophthalmus	Tetraopes_tetrophthalmus	BG	BG	Apocynaceae	herbaceous	perennial	wild	104	Cerambycidae	chewer	NO	specialist	insect	Cerambycidae	chewer	NO	specialist	insect	YES	25	3	25_3	8	0	10	2	10	nr	SE	2.89	20	2.93	20	2.45967	2.54912	field	NO	18	herbaceous_perennial	chewer_specialist_BG	chewer_specialist_BG	Survival
25	2014	JOURNAL OF ECOLOGY	25_5	plant performance	Biomass consumed	Asclepias_syriaca	Tetraopes_tetrophthalmus	Tetraopes_tetrophthalmus	AG	AG	Apocynaceae	herbaceous	perennial	wild	104	Cerambycidae	chewer	NO	specialist	insect	Cerambycidae	chewer	NO	specialist	insect	YES	25	4	25_4	5	4		3		%	SE	0.83	20	1	20	0.223607	1e-05	field	NO		herbaceous_perennial	chewer_specialist_AG	chewer_specialist_AG	Damage
25	2014	JOURNAL OF ECOLOGY	25_6	plant performance	Biomass consumed	Asclepias_syriaca	Tetraopes_tetrophthalmus	Tetraopes_tetrophthalmus	BG	AG	Apocynaceae	herbaceous	perennial	wild	104	Cerambycidae	chewer	NO	specialist	insect	Cerambycidae	chewer	NO	specialist	insect	YES	25	4	25_4				20		%	SE	0.83	20	0.83	20	0.223607	0.268328	field			herbaceous_perennial	chewer_specialist_BG	chewer_specialist_AG	Damage
25	2014	JOURNAL OF ECOLOGY	25_7	plant performance	Biomass consumed	Asclepias_syriaca	Tetraopes_tetrophthalmus	Danaus_plexippus	BG	AG	Apocynaceae	herbaceous	perennial	wild	104	Cerambycidae	chewer	NO	specialist	insect	Nymphalidae	chewer	NO	specialist	insect	NO	25	5	25_5				20		%	SE	0.27	20	0.27	20	0.31305	0.31305	field			herbaceous_perennial	chewer_specialist_BG	chewer_specialist_AG	Damage
25	2014	JOURNAL OF ECOLOGY	25_8	plant performance	Biomass consumed	Asclepias_syriaca	Tetraopes_tetrophthalmus	Danaus_plexippus	AG	AG	Apocynaceae	herbaceous	perennial	wild	104	Cerambycidae	chewer	NO	specialist	insect	Nymphalidae	chewer	NO	specialist	insect	NO	25	5	25_5	5	4		3		%	SE	0.27	20	0.14	20	0.31305	0.178885	field	NO		herbaceous_perennial	chewer_specialist_AG	chewer_specialist_AG	Damage
25	2014	JOURNAL OF ECOLOGY	25_9	plant performance	Leaf area eaten	Asclepias_syriaca	Tetraopes_tetrophthalmus	Labidomera_clivicollis	AG	AG	Apocynaceae	herbaceous	perennial	wild	104	Cerambycidae	chewer	NO	specialist	insect	Chrysomelidae	chewer	NO	specialist	insect	NO	25	6	25_6	5	4		3		nr	SE	0.89	20	1.27	20	0.98387	1.34164	field	NO		herbaceous_perennial	chewer_specialist_AG	chewer_specialist_AG	Damage
25	2014	JOURNAL OF ECOLOGY	25_10	plant performance	Leaf area eaten	Asclepias_syriaca	Tetraopes_tetrophthalmus	Labidomera_clivicollis	BG	AG	Apocynaceae	herbaceous	perennial	wild	104	Cerambycidae	chewer	NO	specialist	insect	Chrysomelidae	chewer	NO	specialist	insect	NO	25	6	25_6				20		nr	SE	0.89	20	0.79	20	0.98387	0.894427	field			herbaceous_perennial	chewer_specialist_BG	chewer_specialist_AG	Damage
31	2021	FRONTIERS IN PLANT SCIENCE	31_1	herbivore performance	Fecundity_PopulationSize	Solanum_lycopersicum	Meloidogyne_incognita	Macrosiphum_euphorbiae	BG	AG	Solanaceae	herbaceous	annual	cultivated	4	Heteroderidae	endophagous	NO	generalist	nematode	Aphididae	sapfeeder	NO	generalist	insect	NO	31	7	31_7	5	0	1	3000	12	nr	SE	12.6	5	10.6	5	1.92302	2.30315	greenhouse	NO	6	herbaceous_annual	endophagous_generalist_BG	sapfeeder_generalist_AG	Fecundity
31	2021	FRONTIERS IN PLANT SCIENCE	31_2	herbivore performance	Fecundity_PopulationSize	Solanum_lycopersicum	Meloidogyne_incognita	Macrosiphum_euphorbiae	BG	AG	Solanaceae	herbaceous	annual	cultivated	4	Heteroderidae	endophagous	NO	generalist	nematode	Aphididae	sapfeeder	NO	generalist	insect	NO	31	8	31_8	15	0	1	3000	12	nr	SE	14.2	5	15.2	5	3.71187	2.03482	greenhouse	NO	16	herbaceous_annual	endophagous_generalist_BG	sapfeeder_generalist_AG	Fecundity
31	2021	FRONTIERS IN PLANT SCIENCE	31_3	herbivore performance	Fecundity_PopulationSize	Solanum_lycopersicum	Meloidogyne_incognita	Macrosiphum_euphorbiae	BG	AG	Solanaceae	herbaceous	annual	cultivated	4	Heteroderidae	endophagous	NO	generalist	nematode	Aphididae	sapfeeder	NO	generalist	insect	NO	31	9	31_9	30	0	1	3000	12	nr	SE	4	5	2.8	5	3.06341	3.04105	greenhouse	NO	31	herbaceous_annual	endophagous_generalist_BG	sapfeeder_generalist_AG	Fecundity
32	2014	ENTOMOLOGIA EXPERIMENTALIS ET APPLICATA	32_1	herbivore preference	Choice	Gossypium_hirsutum	Helicoverpa_armigera	Thrips_tabaci	AG	AG	Malvaceae	woody	perennial	cultivated	3	Noctuidae	chewer	NO	generalist	insect	Thripidae	cell-content feeder	YES	generalist	insect	NO	32	1	32_1	1	-0.00694444	0	10	1	%		45.2135	60	54.9337	60			greenhouse	YES	1	woody_perennial	chewer_generalist_AG	cell-content feeder_generalist_AG	Choice
32	2014	ENTOMOLOGIA EXPERIMENTALIS ET APPLICATA	32_2	herbivore preference	Choice	Gossypium_hirsutum	Helicoverpa_armigera	Thrips_tabaci	AG	AG	Malvaceae	woody	perennial	cultivated	3	Noctuidae	chewer	NO	generalist	insect	Thripidae	cell-content feeder	YES	generalist	insect	NO	32	2	32_2	1	0	0	10	1	%		43.4462	60	56.4065	60			greenhouse	NO	1	woody_perennial	chewer_generalist_AG	cell-content feeder_generalist_AG	Choice
32	2014	ENTOMOLOGIA EXPERIMENTALIS ET APPLICATA	32_3	herbivore preference	Choice	Gossypium_hirsutum	Tenebrio_molitor	Thrips_tabaci	BG	AG	Malvaceae	woody	perennial	cultivated	3	Tenebrionidae	chewer	NO	generalist	insect	Thripidae	cell-content feeder	YES	generalist	insect	NO	32	3	32_3	2	-0.00694444	0	10	1	%		48.4536	60	51.6937	60			greenhouse	YES	2	woody_perennial	chewer_generalist_BG	cell-content feeder_generalist_AG	Choice
32	2014	ENTOMOLOGIA EXPERIMENTALIS ET APPLICATA	32_4	herbivore preference	Choice	Gossypium_hirsutum	Tetranychus_urticae	Thrips_tabaci	AG	AG	Malvaceae	woody	perennial	cultivated	3	Tetranychidae	cell-content feeder	NO	generalist	mite	Thripidae	cell-content feeder	YES	generalist	insect	NO	32	4	32_4	1	-0.00694444	0	50	1	%		15.1694	60	84.9779	60			greenhouse	YES	1	woody_perennial	cell-content feeder_generalist_AG	cell-content feeder_generalist_AG	Choice
32	2014	ENTOMOLOGIA EXPERIMENTALIS ET APPLICATA	32_5	herbivore preference	Choice	Gossypium_hirsutum	Tetranychus_urticae	Thrips_tabaci	AG	AG	Malvaceae	woody	perennial	cultivated	3	Tetranychidae	cell-content feeder	NO	generalist	mite	Thripidae	cell-content feeder	YES	generalist	insect	NO	32	5	32_5	1	0	0	50	1	%		11.9293	60	87.9234	60			greenhouse	NO	1	woody_perennial	cell-content feeder_generalist_AG	cell-content feeder_generalist_AG	Choice
32	2014	ENTOMOLOGIA EXPERIMENTALIS ET APPLICATA	32_6	herbivore preference	Choice	Gossypium_hirsutum	Thrips_tabaci	Thrips_tabaci	AG	AG	Malvaceae	woody	perennial	cultivated	3	Thripidae	cell-content feeder	YES	generalist	insect	Thripidae	cell-content feeder	YES	generalist	insect	YES	32	6	32_6	1	-0.00694444	0	50	1	%		18.4094	60	81.4433	60			greenhouse	YES	1	woody_perennial	cell-content feeder_generalist_AG	cell-content feeder_generalist_AG	Choice
32	2014	ENTOMOLOGIA EXPERIMENTALIS ET APPLICATA	32_7	herbivore preference	Choice	Gossypium_hirsutum	Thrips_tabaci	Thrips_tabaci	AG	AG	Malvaceae	woody	perennial	cultivated	3	Thripidae	cell-content feeder	YES	generalist	insect	Thripidae	cell-content feeder	YES	generalist	insect	YES	32	7	32_7	1	0	0	50	1	%		20.1767	60	79.9705	60			greenhouse	NO	1	woody_perennial	cell-content feeder_generalist_AG	cell-content feeder_generalist_AG	Choice
32	2014	ENTOMOLOGIA EXPERIMENTALIS ET APPLICATA	32_8	herbivore preference	Choice	Gossypium_hirsutum	Frankliniella_schultzei	Thrips_tabaci	AG	AG	Malvaceae	woody	perennial	cultivated	3	Thripidae	cell-content feeder	YES	generalist	insect	Thripidae	cell-content feeder	YES	generalist	insect	NO	32	8	32_8	1	0	0	50	1	%		46.6863	60	53.1664	60			greenhouse	NO	1	woody_perennial	cell-content feeder_generalist_AG	cell-content feeder_generalist_AG	Choice
32	2014	ENTOMOLOGIA EXPERIMENTALIS ET APPLICATA	32_9	herbivore preference	Choice	Gossypium_hirsutum	Frankliniella_occidentalis	Thrips_tabaci	AG	AG	Malvaceae	woody	perennial	cultivated	3	Thripidae	cell-content feeder	YES	generalist	insect	Thripidae	cell-content feeder	YES	generalist	insect	NO	32	9	32_9	1	0	0	50	1	%		54.9337	60	44.919	60			greenhouse	NO	1	woody_perennial	cell-content feeder_generalist_AG	cell-content feeder_generalist_AG	Choice
34	2010	FUNCTIONAL ECOLOGY	34_1	herbivore performance	Mass	Agrostis_capillaris	Spodoptera_littoralis	Spodoptera_littoralis	AG	AG	Poaceae	herbaceous	perennial	wild		Noctuidae	chewer	NO	generalist	insect	Noctuidae	chewer	NO	generalist	insect	YES	34	1	34_1	1	0	5	1	1	g	SE	0.0123288	5	0.0219178	5	0.0918932	0.12865	greenhouse	NO	6	herbaceous_perennial	chewer_generalist_AG	chewer_generalist_AG	Mass/size
34	2010	FUNCTIONAL ECOLOGY	34_2	herbivore performance	Mass	Avenella_flexuosa	Spodoptera_littoralis	Spodoptera_littoralis	AG	AG	Poaceae	herbaceous	perennial	wild		Noctuidae	chewer	NO	generalist	insect	Noctuidae	chewer	NO	generalist	insect	YES	34	2	34_2	1	0	5	1	1	g	SE	0.0808219	5	0.0958904	5	0.0551359	0.0735146	greenhouse	NO	6	herbaceous_perennial	chewer_generalist_AG	chewer_generalist_AG	Mass/size
34	2010	FUNCTIONAL ECOLOGY	34_3	herbivore performance	Mass	Festuca_rubra	Spodoptera_littoralis	Spodoptera_littoralis	AG	AG	Poaceae	herbaceous	perennial	wild		Noctuidae	chewer	NO	generalist	insect	Noctuidae	chewer	NO	generalist	insect	YES	34	3	34_3	1	0	5	1	1	g	SE	0.0780822	5	0.069863	5	0.058199	0.0612621	greenhouse	NO	6	herbaceous_perennial	chewer_generalist_AG	chewer_generalist_AG	Mass/size
34	2010	FUNCTIONAL ECOLOGY	34_4	herbivore performance	Mass	Artemisia_vulgaris	Spodoptera_littoralis	Spodoptera_littoralis	AG	AG	Asteraceae	herbaceous	perennial	wild		Noctuidae	chewer	NO	generalist	insect	Noctuidae	chewer	NO	generalist	insect	YES	34	4	34_4	1	0	5	1	1	g	SE	0.116438	5	0.0753425	5	0.0551359	0.0643252	greenhouse	NO	6	herbaceous_perennial	chewer_generalist_AG	chewer_generalist_AG	Mass/size
34	2010	FUNCTIONAL ECOLOGY	34_5	herbivore performance	Mass	Plantago_lanceolata	Spodoptera_littoralis	Spodoptera_littoralis	AG	AG	Plantaginaceae	herbaceous	perennial	wild		Noctuidae	chewer	NO	generalist	insect	Noctuidae	chewer	NO	generalist	insect	YES	34	5	34_5	1	0	5	1	1	g	SE	0.169863	5	0.173973	5	0.0643252	0.058199	greenhouse	NO	6	herbaceous_perennial	chewer_generalist_AG	chewer_generalist_AG	Mass/size
34	2010	FUNCTIONAL ECOLOGY	34_6	herbivore performance	Mass	Jacobaea_vulgaris	Spodoptera_littoralis	Spodoptera_littoralis	AG	AG	Asteraceae	herbaceous	biennial	wild		Noctuidae	chewer	NO	generalist	insect	Noctuidae	chewer	NO	generalist	insect	YES	34	6	34_6	1	0	5	1	1	g	SE	0.132877	5	0.1	5	0.058199	0.058199	greenhouse	NO	6	herbaceous_biennial	chewer_generalist_AG	chewer_generalist_AG	Mass/size
34	2010	FUNCTIONAL ECOLOGY	34_7	plant performance	Biomass	Agrostis_capillaris	Spodoptera_littoralis	Spodoptera_littoralis	AG	AG	Poaceae	herbaceous	perennial	wild		Noctuidae	chewer	NO	generalist	insect	Noctuidae	chewer	NO	generalist	insect	YES	34	7	34_7	1	0	5	1	1	g	SE	0.824793	5	0.795041	5	0.249479	0.266111	greenhouse	NO	6	herbaceous_perennial	chewer_generalist_AG	chewer_generalist_AG	Biomass
34	2010	FUNCTIONAL ECOLOGY	34_8	plant performance	Biomass	Avenella_flexuosa	Spodoptera_littoralis	Spodoptera_littoralis	AG	AG	Poaceae	herbaceous	perennial	wild		Noctuidae	chewer	NO	generalist	insect	Noctuidae	chewer	NO	generalist	insect	YES	34	8	34_8	1	0	5	1	1	g	SE	0.638843	5	0.631405	5	0.266111	0.249479	greenhouse	NO	6	herbaceous_perennial	chewer_generalist_AG	chewer_generalist_AG	Biomass
34	2010	FUNCTIONAL ECOLOGY	34_9	plant performance	Biomass	Festuca_rubra	Spodoptera_littoralis	Spodoptera_littoralis	AG	AG	Poaceae	herbaceous	perennial	wild		Noctuidae	chewer	NO	generalist	insect	Noctuidae	chewer	NO	generalist	insect	YES	34	9	34_9	1	0	5	1	1	g	SE	0.690909	5	0.698347	5	0.249479	0.249479	greenhouse	NO	6	herbaceous_perennial	chewer_generalist_AG	chewer_generalist_AG	Biomass
34	2010	FUNCTIONAL ECOLOGY	34_10	plant performance	Biomass	Artemisia_vulgaris	Spodoptera_littoralis	Spodoptera_littoralis	AG	AG	Asteraceae	herbaceous	perennial	wild		Noctuidae	chewer	NO	generalist	insect	Noctuidae	chewer	NO	generalist	insect	YES	34	10	34_10	1	0	5	1	1	g	SE	0.802479	5	0.757851	5	0.249479	0.266111	greenhouse	NO	6	herbaceous_perennial	chewer_generalist_AG	chewer_generalist_AG	Biomass
34	2010	FUNCTIONAL ECOLOGY	34_11	plant performance	Biomass	Plantago_lanceolata	Spodoptera_littoralis	Spodoptera_littoralis	AG	AG	Plantaginaceae	herbaceous	perennial	wild		Noctuidae	chewer	NO	generalist	insect	Noctuidae	chewer	NO	generalist	insect	YES	34	11	34_11	1	0	5	1	1	g	SE	0.676033	5	0.594215	5	0.266111	0.266111	greenhouse	NO	6	herbaceous_perennial	chewer_generalist_AG	chewer_generalist_AG	Biomass
34	2010	FUNCTIONAL ECOLOGY	34_12	plant performance	Biomass	Jacobaea_vulgaris	Spodoptera_littoralis	Spodoptera_littoralis	AG	AG	Asteraceae	herbaceous	biennial	wild		Noctuidae	chewer	NO	generalist	insect	Noctuidae	chewer	NO	generalist	insect	YES	34	12	34_12	1	0	5	1	1	g	SE	0.586777	5	0.549587	5	0.249479	0.266111	greenhouse	NO	6	herbaceous_biennial	chewer_generalist_AG	chewer_generalist_AG	Biomass
34	2010	FUNCTIONAL ECOLOGY	34_13	plant performance	Biomass	Poa_pratensis	Spodoptera_littoralis	Spodoptera_littoralis	AG	AG	Poaceae	herbaceous	perennial	wild		Noctuidae	chewer	NO	generalist	insect	Noctuidae	chewer	NO	generalist	insect	YES	34	13	34_13	1	0	5	1	1	g	SE	0.571901	5	0.519835	5	0.249479	0.266111	greenhouse	NO	6	herbaceous_perennial	chewer_generalist_AG	chewer_generalist_AG	Biomass
35	2015	JOURNAL OF CHEMICAL ECOLOGY	35_1	plant performance	Biomass	Plantago_lanceolata	Spodoptera_exigua	Spodoptera_exigua	AG	AG	Plantaginaceae	herbaceous	perennial	wild		Noctuidae	chewer	NO	generalist	insect	Noctuidae	chewer	NO	generalist	insect	YES	35	1	35_1	1	0	8	2	1	g	SE	2.68315	13	2.83146	13	0.259276	0.324094	greenhouse	NO	9	herbaceous_perennial	chewer_generalist_AG	chewer_generalist_AG	Biomass
35	2015	JOURNAL OF CHEMICAL ECOLOGY	35_2	plant performance	Biomass	Plantago_lanceolata	Spodoptera_exigua	Spodoptera_exigua	AG	AG	Plantaginaceae	herbaceous	perennial	wild		Noctuidae	chewer	NO	generalist	insect	Noctuidae	chewer	NO	generalist	insect	YES	35	1	35_1	2	0	8	2	1	g	SE	2.68315	13	2.76404	13	0.259276	0.340299	greenhouse	NO	10	herbaceous_perennial	chewer_generalist_AG	chewer_generalist_AG	Biomass
35	2015	JOURNAL OF CHEMICAL ECOLOGY	35_3	plant performance	Biomass	Plantago_lanceolata	Spodoptera_exigua	Spodoptera_exigua	AG	AG	Plantaginaceae	herbaceous	perennial	wild		Noctuidae	chewer	NO	generalist	insect	Noctuidae	chewer	NO	generalist	insect	YES	35	1	35_1	4	0	8	2	1	g	SE	2.68315	13	2.73258	13	0.259276	0.259276	greenhouse	NO	12	herbaceous_perennial	chewer_generalist_AG	chewer_generalist_AG	Biomass
35	2015	JOURNAL OF CHEMICAL ECOLOGY	35_4	plant performance	Biomass	Plantago_lanceolata	Spodoptera_exigua	Spodoptera_exigua	AG	AG	Plantaginaceae	herbaceous	perennial	wild		Noctuidae	chewer	NO	generalist	insect	Noctuidae	chewer	NO	generalist	insect	YES	35	1	35_1	8	0	8	2	1	g	SE	2.68315	13	2.68315	13	0.259276	0.340299	greenhouse	NO	16	herbaceous_perennial	chewer_generalist_AG	chewer_generalist_AG	Biomass
35	2015	JOURNAL OF CHEMICAL ECOLOGY	35_5	plant performance	Biomass	Plantago_lanceolata	Spodoptera_exigua	Spodoptera_exigua	AG	AG	Plantaginaceae	herbaceous	perennial	wild		Noctuidae	chewer	NO	generalist	insect	Noctuidae	chewer	NO	generalist	insect	YES	35	2	35_2	1	0	8	2	1	g	SE	1.26486	13	1.32703	13	0.243618	0.214384	greenhouse	NO	9	herbaceous_perennial	chewer_generalist_AG	chewer_generalist_AG	Biomass
35	2015	JOURNAL OF CHEMICAL ECOLOGY	35_6	plant performance	Biomass	Plantago_lanceolata	Spodoptera_exigua	Spodoptera_exigua	AG	AG	Plantaginaceae	herbaceous	perennial	wild		Noctuidae	chewer	NO	generalist	insect	Noctuidae	chewer	NO	generalist	insect	YES	35	2	35_2	2	0	8	2	1	g	SE	1.26486	13	1.37568	13	0.243618	0.16566	greenhouse	NO	10	herbaceous_perennial	chewer_generalist_AG	chewer_generalist_AG	Biomass
35	2015	JOURNAL OF CHEMICAL ECOLOGY	35_7	plant performance	Biomass	Plantago_lanceolata	Spodoptera_exigua	Spodoptera_exigua	AG	AG	Plantaginaceae	herbaceous	perennial	wild		Noctuidae	chewer	NO	generalist	insect	Noctuidae	chewer	NO	generalist	insect	YES	35	2	35_2	4	0	8	2	1	g	SE	1.26486	13	1.29459	13	0.243618	0.204639	greenhouse	NO	12	herbaceous_perennial	chewer_generalist_AG	chewer_generalist_AG	Biomass
35	2015	JOURNAL OF CHEMICAL ECOLOGY	35_8	plant performance	Biomass	Plantago_lanceolata	Spodoptera_exigua	Spodoptera_exigua	AG	AG	Plantaginaceae	herbaceous	perennial	wild		Noctuidae	chewer	NO	generalist	insect	Noctuidae	chewer	NO	generalist	insect	YES	35	2	35_2	8	0	8	2	1	g	SE	1.26486	13	1.26216	13	0.243618	0.16566	greenhouse	NO	16	herbaceous_perennial	chewer_generalist_AG	chewer_generalist_AG	Biomass
35	2015	JOURNAL OF CHEMICAL ECOLOGY	35_9	herbivore performance	Mass increase	Plantago_lanceolata	Spodoptera_exigua	Spodoptera_exigua	AG	AG	Plantaginaceae	herbaceous	perennial	wild		Noctuidae	chewer	NO	generalist	insect	Noctuidae	chewer	NO	generalist	insect	YES	35	3	35_3	1	0	1	2	1	rgr	SE	0.465419	13	0.481278	13	0.0508272	0.0667106	greenhouse	NO	2	herbaceous_perennial	chewer_generalist_AG	chewer_generalist_AG	Mass/size
35	2015	JOURNAL OF CHEMICAL ECOLOGY	35_10	herbivore performance	Mass increase	Plantago_lanceolata	Spodoptera_exigua	Spodoptera_exigua	AG	AG	Plantaginaceae	herbaceous	perennial	wild		Noctuidae	chewer	NO	generalist	insect	Noctuidae	chewer	NO	generalist	insect	YES	35	3	35_3	2	0	1	2	1	rgr	SE	0.465419	13	0.472467	13	0.0508272	0.0571805	greenhouse	NO	3	herbaceous_perennial	chewer_generalist_AG	chewer_generalist_AG	Mass/size
35	2015	JOURNAL OF CHEMICAL ECOLOGY	35_11	herbivore performance	Mass increase	Plantago_lanceolata	Spodoptera_exigua	Spodoptera_exigua	AG	AG	Plantaginaceae	herbaceous	perennial	wild		Noctuidae	chewer	NO	generalist	insect	Noctuidae	chewer	NO	generalist	insect	YES	35	3	35_3	4	0	1	2	1	rgr	SE	0.465419	13	0.445154	13	0.0508272	0.0667106	greenhouse	NO	5	herbaceous_perennial	chewer_generalist_AG	chewer_generalist_AG	Mass/size
35	2015	JOURNAL OF CHEMICAL ECOLOGY	35_12	herbivore performance	Mass increase	Plantago_lanceolata	Spodoptera_exigua	Spodoptera_exigua	AG	AG	Plantaginaceae	herbaceous	perennial	wild		Noctuidae	chewer	NO	generalist	insect	Noctuidae	chewer	NO	generalist	insect	YES	35	3	35_3	8	0	1	2	1	rgr	SE	0.465419	13	0.426652	13	0.0508272	1.63044	greenhouse	NO	9	herbaceous_perennial	chewer_generalist_AG	chewer_generalist_AG	Mass/size
35	2015	JOURNAL OF CHEMICAL ECOLOGY	35_13	plant performance	Leaf area eaten	Plantago_lanceolata	Spodoptera_exigua	Spodoptera_exigua	AG	AG	Plantaginaceae	herbaceous	perennial	wild		Noctuidae	chewer	NO	generalist	insect	Noctuidae	chewer	NO	generalist	insect	YES	35	4	35_4	1	0	1	2	1		SE	0.7	13	0.7	13	0.135793	0.103016	greenhouse	NO	2	herbaceous_perennial	chewer_generalist_AG	chewer_generalist_AG	Damage
35	2015	JOURNAL OF CHEMICAL ECOLOGY	35_14	plant performance	Leaf area eaten	Plantago_lanceolata	Spodoptera_exigua	Spodoptera_exigua	AG	AG	Plantaginaceae	herbaceous	perennial	wild		Noctuidae	chewer	NO	generalist	insect	Noctuidae	chewer	NO	generalist	insect	YES	35	4	35_4	2	0	1	2	1		SE	0.7	13	0.667532	13	0.135793	0.135793	greenhouse	NO	3	herbaceous_perennial	chewer_generalist_AG	chewer_generalist_AG	Damage
35	2015	JOURNAL OF CHEMICAL ECOLOGY	35_15	plant performance	Leaf area eaten	Plantago_lanceolata	Spodoptera_exigua	Spodoptera_exigua	AG	AG	Plantaginaceae	herbaceous	perennial	wild		Noctuidae	chewer	NO	generalist	insect	Noctuidae	chewer	NO	generalist	insect	YES	35	4	35_4	4	0	1	2	1		SE	0.7	13	0.620779	13	0.135793	0.191984	greenhouse	NO	5	herbaceous_perennial	chewer_generalist_AG	chewer_generalist_AG	Damage
35	2015	JOURNAL OF CHEMICAL ECOLOGY	35_16	plant performance	Leaf area eaten	Plantago_lanceolata	Spodoptera_exigua	Spodoptera_exigua	AG	AG	Plantaginaceae	herbaceous	perennial	wild		Noctuidae	chewer	NO	generalist	insect	Noctuidae	chewer	NO	generalist	insect	YES	35	4	35_4	8	0	1	2	1		SE	0.7	13	0.611688	13	0.135793	0.173254	greenhouse	NO	9	herbaceous_perennial	chewer_generalist_AG	chewer_generalist_AG	Damage
37	2016	BIOLOGICAL INVASIONS	37_1	herbivore performance	Mass	Alternanthera_philoxeroides	Meloidogyne_incognita	Cassida_piperata	BG	AG	Amaranthaceae	herbaceous	perennial	wild		Heteroderidae	endophagous	NO	generalist	nematode	Chrysomelidae	chewer	NO	generalist	insect	NO	37	1	37_1	21	-11	11	2000	6	g	SE	7.27273	10	7.27273	10	1.17605	0.914708	greenhouse	YES	32	herbaceous_perennial	endophagous_generalist_BG	chewer_generalist_AG	Mass/size
37	2016	BIOLOGICAL INVASIONS	37_2	herbivore performance	Mass	Alternanthera_philoxeroides	Meloidogyne_incognita	Cassida_piperata	BG	AG	Amaranthaceae	herbaceous	perennial	wild		Heteroderidae	endophagous	NO	generalist	nematode	Chrysomelidae	chewer	NO	generalist	insect	NO	37	1	37_1	21	-11	11	5000	6	g	SE	7.27273	10	7.60331	10	1.17605	1.17605	greenhouse	YES	32	herbaceous_perennial	endophagous_generalist_BG	chewer_generalist_AG	Mass/size
37	2016	BIOLOGICAL INVASIONS	37_3	herbivore performance	Mass	Alternanthera_philoxeroides	Meloidogyne_incognita	Cassida_piperata	BG	AG	Amaranthaceae	herbaceous	perennial	wild		Heteroderidae	endophagous	NO	generalist	nematode	Chrysomelidae	chewer	NO	generalist	insect	NO	37	1	37_1	21	-11	11	10000	6	g	SE	7.27273	10	7.89256	10	1.17605	0.784036	greenhouse	YES	32	herbaceous_perennial	endophagous_generalist_BG	chewer_generalist_AG	Mass/size
37	2016	BIOLOGICAL INVASIONS	37_4	herbivore performance	Mass	Alternanthera_philoxeroides	Meloidogyne_incognita	Cassida_piperata	BG	AG	Amaranthaceae	herbaceous	perennial	wild		Heteroderidae	endophagous	NO	generalist	nematode	Chrysomelidae	chewer	NO	generalist	insect	NO	37	1	37_1	21	-11	11	20000	6	g	SE	7.27273	10	7.56198	10	1.17605	0.784036	greenhouse	YES	32	herbaceous_perennial	endophagous_generalist_BG	chewer_generalist_AG	Mass/size
37	2016	BIOLOGICAL INVASIONS	37_5	herbivore performance	Mass	Alternanthera_sessilis	Meloidogyne_incognita	Cassida_piperata	BG	AG	Amaranthaceae	herbaceous	perennial	wild		Heteroderidae	endophagous	NO	generalist	nematode	Chrysomelidae	chewer	NO	generalist	insect	NO	37	2	37_2	21	-11	11	2000	6	g	SE	8.01653	10	8.84298	10	0.522691	0.784036	greenhouse	YES	32	herbaceous_perennial	endophagous_generalist_BG	chewer_generalist_AG	Mass/size
37	2016	BIOLOGICAL INVASIONS	37_6	herbivore performance	Mass	Alternanthera_sessilis	Meloidogyne_incognita	Cassida_piperata	BG	AG	Amaranthaceae	herbaceous	perennial	wild		Heteroderidae	endophagous	NO	generalist	nematode	Chrysomelidae	chewer	NO	generalist	insect	NO	37	2	37_2	21	-11	11	5000	6	g	SE	8.01653	10	8.05785	10	0.522691	0.784036	greenhouse	YES	32	herbaceous_perennial	endophagous_generalist_BG	chewer_generalist_AG	Mass/size
37	2016	BIOLOGICAL INVASIONS	37_7	herbivore performance	Mass	Alternanthera_sessilis	Meloidogyne_incognita	Cassida_piperata	BG	AG	Amaranthaceae	herbaceous	perennial	wild		Heteroderidae	endophagous	NO	generalist	nematode	Chrysomelidae	chewer	NO	generalist	insect	NO	37	2	37_2	21	-11	11	10000	6	g	SE	8.01653	10	8.59504	10	0.522691	0.392018	greenhouse	YES	32	herbaceous_perennial	endophagous_generalist_BG	chewer_generalist_AG	Mass/size
37	2016	BIOLOGICAL INVASIONS	37_8	herbivore performance	Mass	Alternanthera_sessilis	Meloidogyne_incognita	Cassida_piperata	BG	AG	Amaranthaceae	herbaceous	perennial	wild		Heteroderidae	endophagous	NO	generalist	nematode	Chrysomelidae	chewer	NO	generalist	insect	NO	37	2	37_2	21	-11	11	20000	6	g	SE	8.01653	10	8.47107	10	0.522691	0.784036	greenhouse	YES	32	herbaceous_perennial	endophagous_generalist_BG	chewer_generalist_AG	Mass/size
46	2012	PHYTOCHEMISTRY	46_1	herbivore performance	Survival	Brassica_oleracea	Delia_radicum	Delia_radicum	BG	BG	Brassicaceae	herbaceous	biennial	cultivated	7.5	Anthomyiidae	chewer	NO	specialist	insect	Anthomyiidae	chewer	NO	specialist	insect	YES	46	1	46_1	7	0	28	1	3	%	SE	36.1809	11	29.6482	11	16.6665	19.9997	greenhouse	NO	35	herbaceous_biennial	chewer_specialist_BG	chewer_specialist_BG	Survival
46	2012	PHYTOCHEMISTRY	46_2	herbivore performance	Survival	Brassica_rapa	Delia_radicum	Delia_radicum	BG	BG	Brassicaceae	herbaceous	annual	cultivated	7.5	Anthomyiidae	chewer	NO	specialist	insect	Anthomyiidae	chewer	NO	specialist	insect	YES	46	2	46_2	7	0	28	1	3	%	SE	49.7487	11	61.3065	11	13.3332	14.9998	greenhouse	NO	35	herbaceous_annual	chewer_specialist_BG	chewer_specialist_BG	Survival
49	2003	OIKOS	49_1	herbivore performance	Mass increase	Gossypium_herbaceum	Agriotes_lineatus	Spodoptera_exigua	BG	AG	Malvaceae	woody	perennial	cultivated	2	Elateridae	chewer	NO	generalist	insect	Noctuidae	chewer	NO	generalist	insect	NO	49	1	49_1	35	0	7	7	1	rgr	SE	0.101366	10	0.030559	10	0.0235698	0.0754233	greenhouse	NO	42	woody_perennial	chewer_generalist_BG	chewer_generalist_AG	Mass/size
49	2003	OIKOS	49_2	plant performance	Leaf area eaten	Gossypium_herbaceum	Agriotes_lineatus	Spodoptera_exigua	BG	AG	Malvaceae	woody	perennial	cultivated	2	Elateridae	chewer	NO	generalist	insect	Noctuidae	chewer	NO	generalist	insect	NO	49	2	49_2	35	0	7	7	1	mm2	SE	128.14	10	107.77	10	22.2624	17.5823	greenhouse	NO	42	woody_perennial	chewer_generalist_BG	chewer_generalist_AG	Damage
49	2003	OIKOS	49_3	herbivore performance	Mass increase	Gossypium_herbaceum	Spodoptera_exigua	Spodoptera_exigua	AG	AG	Malvaceae	woody	perennial	cultivated	2	Noctuidae	chewer	NO	generalist	insect	Noctuidae	chewer	NO	generalist	insect	YES	49	1	49_1	35	0	7	1	1	rgr	SE	0.101366	10	0.061118	10	0.0235698	0.0872082	greenhouse	NO	42	woody_perennial	chewer_generalist_AG	chewer_generalist_AG	Mass/size
49	2003	OIKOS	49_4	plant performance	Leaf area eaten	Gossypium_herbaceum	Spodoptera_exigua	Spodoptera_exigua	AG	AG	Malvaceae	woody	perennial	cultivated	2	Noctuidae	chewer	NO	generalist	insect	Noctuidae	chewer	NO	generalist	insect	YES	49	2	49_2	35	0	7	1	1	mm2	SE	128.14	10	126.66	10	22.2624	24.6025	greenhouse	NO	42	woody_perennial	chewer_generalist_AG	chewer_generalist_AG	Damage
51	2017	ENTOMOLOGIA EXPERIMENTALIS ET APPLICATA	51_1	herbivore performance	Development time	Solanum_lycopersicum	Agriotes_lineatus	Myzus_persicae	BG	AG	Solanaceae	herbaceous	annual	cultivated	5.5	Elateridae	chewer	NO	generalist	insect	Aphididae	sapfeeder	NO	generalist	insect	NO	51	1	51_1	8	-20	20	3	6	days	SE	15.95	10	18.57	10	2.46658	2.46658	greenhouse	YES	28	herbaceous_annual	chewer_generalist_BG	sapfeeder_generalist_AG	Development time
51	2017	ENTOMOLOGIA EXPERIMENTALIS ET APPLICATA	51_2	herbivore performance	Fecundity_PopulationSize	Solanum_lycopersicum	Agriotes_lineatus	Myzus_persicae	BG	AG	Solanaceae	herbaceous	annual	cultivated	5.5	Elateridae	chewer	NO	generalist	insect	Aphididae	sapfeeder	NO	generalist	insect	NO	51	2	51_2	8	-20	20	3	6	nr	SE	6.019	10	5.011	10	0.689377	0.689377	greenhouse	YES	28	herbaceous_annual	chewer_generalist_BG	sapfeeder_generalist_AG	Fecundity
51	2017	ENTOMOLOGIA EXPERIMENTALIS ET APPLICATA	51_3	herbivore performance	Mass	Solanum_lycopersicum	Agriotes_lineatus	Myzus_persicae	BG	AG	Solanaceae	herbaceous	annual	cultivated	5.5	Elateridae	chewer	NO	generalist	insect	Aphididae	sapfeeder	NO	generalist	insect	NO	51	3	51_3	8	-20	20	3	6	g	SE	112.217	10	88.249	10	25.8421	15.5015	greenhouse	YES	28	herbaceous_annual	chewer_generalist_BG	sapfeeder_generalist_AG	Mass/size
51	2017	ENTOMOLOGIA EXPERIMENTALIS ET APPLICATA	51_4	herbivore performance	Mass	Solanum_lycopersicum	Agriotes_lineatus	Myzus_persicae	BG	AG	Solanaceae	herbaceous	annual	cultivated	5.5	Elateridae	chewer	NO	generalist	insect	Aphididae	sapfeeder	NO	generalist	insect	NO	51	4	51_4	8	-20	20	3	6	g	SE	24.863	10	21.712	10	5.53715	7.38076	greenhouse	YES	28	herbaceous_annual	chewer_generalist_BG	sapfeeder_generalist_AG	Mass/size
52	2018	SCIENTIFIC REPORTS	52_1	herbivore performance	Survival	Capsicum_annuum	Myzus_persicae	Frankliniella_occidentalis	AG	AG	Solanaceae	herbaceous	annual	cultivated	5	Aphididae	sapfeeder	NO	generalist	insect	Thripidae	cell-content feeder	YES	generalist	insect	NO	52	1	52_1	2	0	7	30	5	nr	SE	0.183206	12	0.364504	12	0.125607	0.257824	greenhouse	NO	9	herbaceous_annual	sapfeeder_generalist_AG	cell-content feeder_generalist_AG	Survival
52	2018	SCIENTIFIC REPORTS	52_2	herbivore performance	Body size	Capsicum_annuum	Myzus_persicae	Frankliniella_occidentalis	AG	AG	Solanaceae	herbaceous	annual	cultivated	5	Aphididae	sapfeeder	NO	generalist	insect	Thripidae	cell-content feeder	YES	generalist	insect	NO	52	2	52_2	2	0	7	30	5	mm	SE	0.952	12	1.19636	12	0.0881771	0.19399	greenhouse	NO	9	herbaceous_annual	sapfeeder_generalist_AG	cell-content feeder_generalist_AG	Mass/size
52	2018	SCIENTIFIC REPORTS	52_3	herbivore performance	Body size	Capsicum_annuum	Myzus_persicae	Frankliniella_occidentalis	AG	AG	Solanaceae	herbaceous	annual	cultivated	5	Aphididae	sapfeeder	NO	generalist	insect	Thripidae	cell-content feeder	YES	generalist	insect	NO	52	3	52_3	2	0	7	30	5	mm	SE	0.72242	12	0.797153	12	0.147933	0.0493111	greenhouse	NO	9	herbaceous_annual	sapfeeder_generalist_AG	cell-content feeder_generalist_AG	Mass/size
52	2018	SCIENTIFIC REPORTS	52_4	herbivore performance	Survival	Capsicum_annuum	Frankliniella_occidentalis	Frankliniella_occidentalis	AG	AG	Solanaceae	herbaceous	annual	cultivated	5	Thripidae	cell-content feeder	YES	generalist	insect	Thripidae	cell-content feeder	YES	generalist	insect	YES	52	1	52_1	2	0	7	10	5	nr	SE	0.183206	12	0.282443	12	0.125607	0.218159	greenhouse	NO	9	herbaceous_annual	cell-content feeder_generalist_AG	cell-content feeder_generalist_AG	Survival
52	2018	SCIENTIFIC REPORTS	52_5	herbivore performance	Body size	Capsicum_annuum	Frankliniella_occidentalis	Frankliniella_occidentalis	AG	AG	Solanaceae	herbaceous	annual	cultivated	5	Thripidae	cell-content feeder	YES	generalist	insect	Thripidae	cell-content feeder	YES	generalist	insect	YES	52	2	52_2	2	0	7	10	5	mm	SE	0.952	12	1.10473	12	0.0881771	0.105813	greenhouse	NO	9	herbaceous_annual	cell-content feeder_generalist_AG	cell-content feeder_generalist_AG	Mass/size
52	2018	SCIENTIFIC REPORTS	52_6	herbivore performance	Body size	Capsicum_annuum	Frankliniella_occidentalis	Frankliniella_occidentalis	AG	AG	Solanaceae	herbaceous	annual	cultivated	5	Thripidae	cell-content feeder	YES	generalist	insect	Thripidae	cell-content feeder	YES	generalist	insect	YES	52	3	52_3	2	0	7	10	5	mm	SE	0.72242	12	0.822064	12	0.147933	0.0986221	greenhouse	NO	9	herbaceous_annual	cell-content feeder_generalist_AG	cell-content feeder_generalist_AG	Mass/size
55	2017	INSECT SCIENCE	55_1	herbivore preference	Choice	Gossypium_hirsutum	Tetranychus_urticae	Frankliniella_occidentalis	AG	AG	Malvaceae	woody	perennial	cultivated	3	Tetranychidae	cell-content feeder	NO	generalist	mite	Thripidae	cell-content feeder	YES	generalist	insect	NO	55	1	55_1	1	0	0	10	1	%		41.7219	60	58.4158	60			greenhouse	NO	1	woody_perennial	cell-content feeder_generalist_AG	cell-content feeder_generalist_AG	Choice
55	2017	INSECT SCIENCE	55_2	herbivore preference	Choice	Gossypium_hirsutum	Tetranychus_urticae	Frankliniella_occidentalis	AG	AG	Malvaceae	woody	perennial	cultivated	3	Tetranychidae	cell-content feeder	NO	generalist	mite	Thripidae	cell-content feeder	YES	generalist	insect	NO	55	2	55_2	1	0	0	25	1	%		28.4768	60	71.9472	60			greenhouse	NO	1	woody_perennial	cell-content feeder_generalist_AG	cell-content feeder_generalist_AG	Choice
55	2017	INSECT SCIENCE	55_3	herbivore preference	Choice	Gossypium_hirsutum	Tetranychus_urticae	Frankliniella_occidentalis	AG	AG	Malvaceae	woody	perennial	cultivated	3	Tetranychidae	cell-content feeder	NO	generalist	mite	Thripidae	cell-content feeder	YES	generalist	insect	NO	55	3	55_3	1	0	0	50	1	%		11.5894	60	88.4488	60			greenhouse	NO	1	woody_perennial	cell-content feeder_generalist_AG	cell-content feeder_generalist_AG	Choice
55	2017	INSECT SCIENCE	55_4	herbivore preference	Choice	Gossypium_hirsutum	Helicoverpa_armigera	Frankliniella_occidentalis	AG	AG	Malvaceae	woody	perennial	cultivated	3	Noctuidae	chewer	NO	generalist	insect	Thripidae	cell-content feeder	YES	generalist	insect	NO	55	4	55_4	1	0	0	2	1	%		53.3113	60	46.8647	60			greenhouse	NO	1	woody_perennial	chewer_generalist_AG	cell-content feeder_generalist_AG	Choice
55	2017	INSECT SCIENCE	55_5	herbivore preference	Choice	Gossypium_hirsutum	Helicoverpa_armigera	Frankliniella_occidentalis	AG	AG	Malvaceae	woody	perennial	cultivated	3	Noctuidae	chewer	NO	generalist	insect	Thripidae	cell-content feeder	YES	generalist	insect	NO	55	5	55_5	1	0	0	10	1	%		86.755	60	13.5314	60			greenhouse	NO	1	woody_perennial	chewer_generalist_AG	cell-content feeder_generalist_AG	Choice
55	2017	INSECT SCIENCE	55_6	herbivore preference	Choice	Gossypium_hirsutum	Tetranychus_urticae	Thrips_tabaci	AG	AG	Malvaceae	woody	perennial	cultivated	3	Tetranychidae	cell-content feeder	NO	generalist	mite	Thripidae	cell-content feeder	YES	generalist	insect	NO	55	6	55_6	1	0	0	10	1	%		45.0331	60	55.4455	60			greenhouse	NO	1	woody_perennial	cell-content feeder_generalist_AG	cell-content feeder_generalist_AG	Choice
55	2017	INSECT SCIENCE	55_7	herbivore preference	Choice	Gossypium_hirsutum	Tetranychus_urticae	Thrips_tabaci	AG	AG	Malvaceae	woody	perennial	cultivated	3	Tetranychidae	cell-content feeder	NO	generalist	mite	Thripidae	cell-content feeder	YES	generalist	insect	NO	55	7	55_7	1	0	0	25	1	%		33.4437	60	66.9967	60			greenhouse	NO	1	woody_perennial	cell-content feeder_generalist_AG	cell-content feeder_generalist_AG	Choice
55	2017	INSECT SCIENCE	55_8	herbivore preference	Choice	Gossypium_hirsutum	Tetranychus_urticae	Thrips_tabaci	AG	AG	Malvaceae	woody	perennial	cultivated	3	Tetranychidae	cell-content feeder	NO	generalist	mite	Thripidae	cell-content feeder	YES	generalist	insect	NO	55	8	55_8	1	0	0	50	1	%		11.5894	60	88.4488	60			greenhouse	NO	1	woody_perennial	cell-content feeder_generalist_AG	cell-content feeder_generalist_AG	Choice
55	2017	INSECT SCIENCE	55_9	herbivore preference	Choice	Gossypium_hirsutum	Helicoverpa_armigera	Thrips_tabaci	AG	AG	Malvaceae	woody	perennial	cultivated	3	Noctuidae	chewer	NO	generalist	insect	Thripidae	cell-content feeder	YES	generalist	insect	NO	55	9	55_9	1	0	0	2	1	%		45.0331	60	55.1155	60			greenhouse	NO	1	woody_perennial	chewer_generalist_AG	cell-content feeder_generalist_AG	Choice
55	2017	INSECT SCIENCE	55_10	herbivore preference	Choice	Gossypium_hirsutum	Helicoverpa_armigera	Thrips_tabaci	AG	AG	Malvaceae	woody	perennial	cultivated	3	Noctuidae	chewer	NO	generalist	insect	Thripidae	cell-content feeder	YES	generalist	insect	NO	55	10	55_10	1	0	0	10	1	%		46.6887	60	53.4653	60			greenhouse	NO	1	woody_perennial	chewer_generalist_AG	cell-content feeder_generalist_AG	Choice
55	2017	INSECT SCIENCE	55_11	herbivore preference	Choice	Gossypium_hirsutum	Tetranychus_urticae	Frankliniella_schultzei	AG	AG	Malvaceae	woody	perennial	cultivated	3	Tetranychidae	cell-content feeder	NO	generalist	mite	Thripidae	cell-content feeder	YES	generalist	insect	NO	55	11	55_11	1	0	0	10	1	%		31.457	60	68.6469	60			greenhouse	NO	1	woody_perennial	cell-content feeder_generalist_AG	cell-content feeder_generalist_AG	Choice
55	2017	INSECT SCIENCE	55_12	herbivore preference	Choice	Gossypium_hirsutum	Tetranychus_urticae	Frankliniella_schultzei	AG	AG	Malvaceae	woody	perennial	cultivated	3	Tetranychidae	cell-content feeder	NO	generalist	mite	Thripidae	cell-content feeder	YES	generalist	insect	NO	55	12	55_12	1	0	0	25	1	%		19.8675	60	80.198	60			greenhouse	NO	1	woody_perennial	cell-content feeder_generalist_AG	cell-content feeder_generalist_AG	Choice
55	2017	INSECT SCIENCE	55_13	herbivore preference	Choice	Gossypium_hirsutum	Tetranychus_urticae	Frankliniella_schultzei	AG	AG	Malvaceae	woody	perennial	cultivated	3	Tetranychidae	cell-content feeder	NO	generalist	mite	Thripidae	cell-content feeder	YES	generalist	insect	NO	55	13	55_13	1	0	0	50	1	%		9.93377	60	90.099	60			greenhouse	NO	1	woody_perennial	cell-content feeder_generalist_AG	cell-content feeder_generalist_AG	Choice
55	2017	INSECT SCIENCE	55_14	herbivore preference	Choice	Gossypium_hirsutum	Helicoverpa_armigera	Frankliniella_schultzei	AG	AG	Malvaceae	woody	perennial	cultivated	3	Noctuidae	chewer	NO	generalist	insect	Thripidae	cell-content feeder	YES	generalist	insect	NO	55	14	55_14	1	0	0	2	1	%		45.0331	60	55.1155	60			greenhouse	NO	1	woody_perennial	chewer_generalist_AG	cell-content feeder_generalist_AG	Choice
55	2017	INSECT SCIENCE	55_15	herbivore preference	Choice	Gossypium_hirsutum	Helicoverpa_armigera	Frankliniella_schultzei	AG	AG	Malvaceae	woody	perennial	cultivated	3	Noctuidae	chewer	NO	generalist	insect	Thripidae	cell-content feeder	YES	generalist	insect	NO	55	15	55_15	1	0	0	10	1	%		16.5563	60	83.4983	60			greenhouse	NO	1	woody_perennial	chewer_generalist_AG	cell-content feeder_generalist_AG	Choice
55	2017	INSECT SCIENCE	55_16	herbivore preference	Choice	Gossypium_hirsutum	Aphis_gossypii	Frankliniella_occidentalis	AG	AG	Malvaceae	woody	perennial	cultivated	3	Aphididae	sapfeeder	NO	generalist	insect	Thripidae	cell-content feeder	YES	generalist	insect	NO	55	16	55_16	1	0	0	10	1	%		16.8627	60	83.5294	60			greenhouse	NO	1	woody_perennial	sapfeeder_generalist_AG	cell-content feeder_generalist_AG	Choice
55	2017	INSECT SCIENCE	55_17	herbivore preference	Choice	Gossypium_hirsutum	Aphis_gossypii	Frankliniella_occidentalis	AG	AG	Malvaceae	woody	perennial	cultivated	3	Aphididae	sapfeeder	NO	generalist	insect	Thripidae	cell-content feeder	YES	generalist	insect	NO	55	17	55_17	1	0	0	25	1	%		75.2941	60	25.098	60			greenhouse	NO	1	woody_perennial	sapfeeder_generalist_AG	cell-content feeder_generalist_AG	Choice
55	2017	INSECT SCIENCE	55_18	herbivore preference	Choice	Gossypium_hirsutum	Aphis_gossypii	Frankliniella_occidentalis	AG	AG	Malvaceae	woody	perennial	cultivated	3	Aphididae	sapfeeder	NO	generalist	insect	Thripidae	cell-content feeder	YES	generalist	insect	NO	55	18	55_18	1	0	0	50	1	%		88.6275	60	13.3333	60			greenhouse	NO	1	woody_perennial	sapfeeder_generalist_AG	cell-content feeder_generalist_AG	Choice
55	2017	INSECT SCIENCE	55_19	herbivore preference	Choice	Gossypium_hirsutum	Aphis_gossypii	Thrips_tabaci	AG	AG	Malvaceae	woody	perennial	cultivated	3	Aphididae	sapfeeder	NO	generalist	insect	Thripidae	cell-content feeder	YES	generalist	insect	NO	55	19	55_19	1	0	0	10	1	%		48.6275	60	51.7647	60			greenhouse	NO	1	woody_perennial	sapfeeder_generalist_AG	cell-content feeder_generalist_AG	Choice
55	2017	INSECT SCIENCE	55_20	herbivore preference	Choice	Gossypium_hirsutum	Aphis_gossypii	Thrips_tabaci	AG	AG	Malvaceae	woody	perennial	cultivated	3	Aphididae	sapfeeder	NO	generalist	insect	Thripidae	cell-content feeder	YES	generalist	insect	NO	55	20	55_20	1	0	0	25	1	%		75.2941	60	25.098	60			greenhouse	NO	1	woody_perennial	sapfeeder_generalist_AG	cell-content feeder_generalist_AG	Choice
55	2017	INSECT SCIENCE	55_21	herbivore preference	Choice	Gossypium_hirsutum	Aphis_gossypii	Thrips_tabaci	AG	AG	Malvaceae	woody	perennial	cultivated	3	Aphididae	sapfeeder	NO	generalist	insect	Thripidae	cell-content feeder	YES	generalist	insect	NO	55	21	55_21	1	0	0	50	1	%		91.7647	60	8.23529	60			greenhouse	NO	1	woody_perennial	sapfeeder_generalist_AG	cell-content feeder_generalist_AG	Choice
55	2017	INSECT SCIENCE	55_22	herbivore preference	Choice	Gossypium_hirsutum	Aphis_gossypii	Frankliniella_schultzei	AG	AG	Malvaceae	woody	perennial	cultivated	3	Aphididae	sapfeeder	NO	generalist	insect	Thripidae	cell-content feeder	YES	generalist	insect	NO	55	22	55_22	1	0	0	10	1	%		38.4314	60	61.9608	60			greenhouse	NO	1	woody_perennial	sapfeeder_generalist_AG	cell-content feeder_generalist_AG	Choice
55	2017	INSECT SCIENCE	55_23	herbivore preference	Choice	Gossypium_hirsutum	Aphis_gossypii	Frankliniella_schultzei	AG	AG	Malvaceae	woody	perennial	cultivated	3	Aphididae	sapfeeder	NO	generalist	insect	Thripidae	cell-content feeder	YES	generalist	insect	NO	55	23	55_23	1	0	0	25	1	%		40	60	60	60			greenhouse	NO	1	woody_perennial	sapfeeder_generalist_AG	cell-content feeder_generalist_AG	Choice
55	2017	INSECT SCIENCE	55_24	herbivore preference	Choice	Gossypium_hirsutum	Aphis_gossypii	Frankliniella_schultzei	AG	AG	Malvaceae	woody	perennial	cultivated	3	Aphididae	sapfeeder	NO	generalist	insect	Thripidae	cell-content feeder	YES	generalist	insect	NO	55	24	55_24	1	0	0	50	1	%		36.8627	60	63.5294	60			greenhouse	NO	1	woody_perennial	sapfeeder_generalist_AG	cell-content feeder_generalist_AG	Choice
55	2017	INSECT SCIENCE	55_25	herbivore preference	Choice	Gossypium_hirsutum	Frankliniella_schultzei	Frankliniella_occidentalis	AG	AG	Malvaceae	woody	perennial	cultivated	3	Thripidae	cell-content feeder	YES	generalist	insect	Thripidae	cell-content feeder	YES	generalist	insect	NO	55	25	55_25	1	0	0	10	1	%		46.5863	60	53.4137	60			greenhouse	NO	1	woody_perennial	cell-content feeder_generalist_AG	cell-content feeder_generalist_AG	Choice
55	2017	INSECT SCIENCE	55_26	herbivore preference	Choice	Gossypium_hirsutum	Frankliniella_schultzei	Frankliniella_occidentalis	AG	AG	Malvaceae	woody	perennial	cultivated	3	Thripidae	cell-content feeder	YES	generalist	insect	Thripidae	cell-content feeder	YES	generalist	insect	NO	55	26	55_26	1	0	0	25	1	%		34.9398	60	65.0602	60			greenhouse	NO	1	woody_perennial	cell-content feeder_generalist_AG	cell-content feeder_generalist_AG	Choice
55	2017	INSECT SCIENCE	55_27	herbivore preference	Choice	Gossypium_hirsutum	Frankliniella_schultzei	Frankliniella_occidentalis	AG	AG	Malvaceae	woody	perennial	cultivated	3	Thripidae	cell-content feeder	YES	generalist	insect	Thripidae	cell-content feeder	YES	generalist	insect	NO	55	27	55_27	1	0	0	50	1	%		14.8594	60	85.1406	60			greenhouse	NO	1	woody_perennial	cell-content feeder_generalist_AG	cell-content feeder_generalist_AG	Choice
55	2017	INSECT SCIENCE	55_28	herbivore preference	Choice	Gossypium_hirsutum	Thrips_tabaci	Thrips_tabaci	AG	AG	Malvaceae	woody	perennial	cultivated	3	Thripidae	cell-content feeder	YES	generalist	insect	Thripidae	cell-content feeder	YES	generalist	insect	YES	55	28	55_28	1	0	0	10	1	%		44.9799	60	55.0201	60			greenhouse	NO	1	woody_perennial	cell-content feeder_generalist_AG	cell-content feeder_generalist_AG	Choice
55	2017	INSECT SCIENCE	55_29	herbivore preference	Choice	Gossypium_hirsutum	Thrips_tabaci	Thrips_tabaci	AG	AG	Malvaceae	woody	perennial	cultivated	3	Thripidae	cell-content feeder	YES	generalist	insect	Thripidae	cell-content feeder	YES	generalist	insect	YES	55	29	55_29	1	0	0	25	1	%		36.5462	60	63.4538	60			greenhouse	NO	1	woody_perennial	cell-content feeder_generalist_AG	cell-content feeder_generalist_AG	Choice
55	2017	INSECT SCIENCE	55_30	herbivore preference	Choice	Gossypium_hirsutum	Thrips_tabaci	Thrips_tabaci	AG	AG	Malvaceae	woody	perennial	cultivated	3	Thripidae	cell-content feeder	YES	generalist	insect	Thripidae	cell-content feeder	YES	generalist	insect	YES	55	30	55_30	1	0	0	50	1	%		10.0402	60	89.9598	60			greenhouse	NO	1	woody_perennial	cell-content feeder_generalist_AG	cell-content feeder_generalist_AG	Choice
55	2017	INSECT SCIENCE	55_31	herbivore preference	Choice	Gossypium_hirsutum	Frankliniella_occidentalis	Frankliniella_schultzei	AG	AG	Malvaceae	woody	perennial	cultivated	3	Thripidae	cell-content feeder	YES	generalist	insect	Thripidae	cell-content feeder	YES	generalist	insect	NO	55	31	55_31	1	0	0	10	1	%		24.8996	60	75.1004	60			greenhouse	NO	1	woody_perennial	cell-content feeder_generalist_AG	cell-content feeder_generalist_AG	Choice
55	2017	INSECT SCIENCE	55_32	herbivore preference	Choice	Gossypium_hirsutum	Frankliniella_occidentalis	Frankliniella_schultzei	AG	AG	Malvaceae	woody	perennial	cultivated	3	Thripidae	cell-content feeder	YES	generalist	insect	Thripidae	cell-content feeder	YES	generalist	insect	NO	55	32	55_32	1	0	0	25	1	%		18.0723	60	81.9277	60			greenhouse	NO	1	woody_perennial	cell-content feeder_generalist_AG	cell-content feeder_generalist_AG	Choice
55	2017	INSECT SCIENCE	55_33	herbivore preference	Choice	Gossypium_hirsutum	Frankliniella_occidentalis	Frankliniella_schultzei	AG	AG	Malvaceae	woody	perennial	cultivated	3	Thripidae	cell-content feeder	YES	generalist	insect	Thripidae	cell-content feeder	YES	generalist	insect	NO	55	33	55_33	1	0	0	50	1	%		16.4659	60	83.5341	60			greenhouse	NO	1	woody_perennial	cell-content feeder_generalist_AG	cell-content feeder_generalist_AG	Choice
55	2017	INSECT SCIENCE	55_34	herbivore preference	Choice	Gossypium_hirsutum	Tenebrio_molitor	Frankliniella_occidentalis	BG	AG	Malvaceae	woody	perennial	cultivated	3	Tenebrionidae	chewer	NO	generalist	insect	Thripidae	cell-content feeder	YES	generalist	insect	NO	55	34	55_34	1	0	0	10	1	%		75.0943	60	25.283	60			greenhouse	NO	1	woody_perennial	chewer_generalist_BG	cell-content feeder_generalist_AG	Choice
55	2017	INSECT SCIENCE	55_35	herbivore preference	Choice	Gossypium_hirsutum	Tenebrio_molitor	Thrips_tabaci	BG	AG	Malvaceae	woody	perennial	cultivated	3	Tenebrionidae	chewer	NO	generalist	insect	Thripidae	cell-content feeder	YES	generalist	insect	NO	55	35	55_35	1	0	0	10	1	%		44.9057	60	55.4717	60			greenhouse	NO	1	woody_perennial	chewer_generalist_BG	cell-content feeder_generalist_AG	Choice
55	2017	INSECT SCIENCE	55_36	herbivore preference	Choice	Gossypium_hirsutum	Tenebrio_molitor	Frankliniella_schultzei	BG	AG	Malvaceae	woody	perennial	cultivated	3	Tenebrionidae	chewer	NO	generalist	insect	Thripidae	cell-content feeder	YES	generalist	insect	NO	55	36	55_36	1	0	0	10	1	%		15.0943	60	85.283	60			greenhouse	NO	1	woody_perennial	chewer_generalist_BG	cell-content feeder_generalist_AG	Choice
57	1999	JOURNAL OF CHEMICAL ECOLOGY	57_1	herbivore performance	Fecundity_PopulationSize	Cucumis_sativus	Tetranychus_urticae	Tetranychus_urticae	AG	AG	Cucurbitaceae	herbaceous	annual	cultivated	1	Tetranychidae	cell-content feeder	NO	generalist	mite	Tetranychidae	cell-content feeder	NO	generalist	mite	YES	57	1	57_1	3	8.5	7	15	3	nr	SE	47.5676	30	29.8378	30	16.5797	18.9482	greenhouse	NO	10	herbaceous_annual	cell-content feeder_generalist_AG	cell-content feeder_generalist_AG	Fecundity
57	1999	JOURNAL OF CHEMICAL ECOLOGY	57_2	herbivore performance	Fecundity_PopulationSize	Cucumis_sativus	Tetranychus_urticae	Tetranychus_urticae	AG	AG	Cucurbitaceae	herbaceous	annual	cultivated	1	Tetranychidae	cell-content feeder	NO	generalist	mite	Tetranychidae	cell-content feeder	NO	generalist	mite	YES	57	2	57_2	3	8.5	7	15	3	nr	SE	76.1081	30	76.5405	30	30.7909	28.4224	greenhouse	NO	10	herbaceous_annual	cell-content feeder_generalist_AG	cell-content feeder_generalist_AG	Fecundity
57	1999	JOURNAL OF CHEMICAL ECOLOGY	57_3	herbivore performance	Fecundity_PopulationSize	Cucumis_sativus	Tetranychus_urticae	Tetranychus_urticae	AG	AG	Cucurbitaceae	herbaceous	annual	cultivated	1	Tetranychidae	cell-content feeder	NO	generalist	mite	Tetranychidae	cell-content feeder	NO	generalist	mite	YES	57	3	57_3	3	8.5	7	40	3	nr	SE	59.485	10	41.9742	10	209.28	149.835	greenhouse	NO	10	herbaceous_annual	cell-content feeder_generalist_AG	cell-content feeder_generalist_AG	Fecundity
57	1999	JOURNAL OF CHEMICAL ECOLOGY	57_4	herbivore performance	Fecundity_PopulationSize	Cucumis_sativus	Tetranychus_urticae	Tetranychus_urticae	AG	AG	Cucurbitaceae	herbaceous	annual	cultivated	1	Tetranychidae	cell-content feeder	NO	generalist	mite	Tetranychidae	cell-content feeder	NO	generalist	mite	YES	57	4	57_4	3	3	7	15	3	nr	SE	15.9649	22	25.0877	22	8.2288	15.6347	greenhouse	NO	10	herbaceous_annual	cell-content feeder_generalist_AG	cell-content feeder_generalist_AG	Fecundity
57	1999	JOURNAL OF CHEMICAL ECOLOGY	57_5	herbivore performance	Fecundity_PopulationSize	Cucumis_sativus	Tetranychus_urticae	Tetranychus_urticae	AG	AG	Cucurbitaceae	herbaceous	annual	cultivated	1	Tetranychidae	cell-content feeder	NO	generalist	mite	Tetranychidae	cell-content feeder	NO	generalist	mite	YES	57	5	57_5	3	3	7	15	3	nr	SE	38.0682	19	107.386	19	22.2898	34.6731	greenhouse	NO	10	herbaceous_annual	cell-content feeder_generalist_AG	cell-content feeder_generalist_AG	Fecundity
57	1999	JOURNAL OF CHEMICAL ECOLOGY	57_6	herbivore performance	Fecundity_PopulationSize	Cucumis_sativus	Tetranychus_urticae	Tetranychus_urticae	AG	AG	Cucurbitaceae	herbaceous	annual	cultivated	1	Tetranychidae	cell-content feeder	NO	generalist	mite	Tetranychidae	cell-content feeder	NO	generalist	mite	YES	57	6	57_6	1	0	7	15	3	nr	SE	30.8571	16	19.7143	18	13.7143	13.0916	greenhouse	NO	8	herbaceous_annual	cell-content feeder_generalist_AG	cell-content feeder_generalist_AG	Fecundity
57	1999	JOURNAL OF CHEMICAL ECOLOGY	57_7	plant performance	Leaf area eaten	Cucumis_sativus	Tetranychus_urticae	Diabrotica_undecimpunctata	AG	AG	Cucurbitaceae	herbaceous	annual	cultivated	1	Tetranychidae	cell-content feeder	NO	generalist	mite	Chrysomelidae	chewer	NO	generalist	insect	NO	57	7	57_7	3	0	1	15	1	%	SE	6.34855	10	35.6639	10	12.9903	25.9805	greenhouse	NO	4	herbaceous_annual	cell-content feeder_generalist_AG	chewer_generalist_AG	Damage
61	2010	ENTOMOLOGIA EXPERIMENTALIS ET APPLICATA	61_1	herbivore preference	Choice	Brassica_nigra	Delia_radicum	Pieris_brassicae	BG	AG	Brassicaceae	herbaceous	annual	wild	4	Anthomyiidae	chewer	NO	specialist	insect	Pieridae	chewer	NO	specialist	insect	NO	61	1	61_1	6	0	3	6	1	%	SE	0.284722	15	0.0833333	15	0.242061	0.134479	greenhouse	NO	9	herbaceous_annual	chewer_specialist_BG	chewer_specialist_AG	Choice
61	2010	ENTOMOLOGIA EXPERIMENTALIS ET APPLICATA	61_2	herbivore preference	Choice	Brassica_nigra	Delia_radicum	Pieris_brassicae	BG	AG	Brassicaceae	herbaceous	annual	wild	4	Anthomyiidae	chewer	NO	specialist	insect	Pieridae	chewer	NO	specialist	insect	NO	61	2	61_2	6	0	3	6	1	%	SE	0.340278	25	0.256944	25	0.243056	0.208333	greenhouse	NO	9	herbaceous_annual	chewer_specialist_BG	chewer_specialist_AG	Choice
61	2010	ENTOMOLOGIA EXPERIMENTALIS ET APPLICATA	61_3	herbivore preference	Nr of offspring	Brassica_nigra	Delia_radicum	Pieris_brassicae	BG	AG	Brassicaceae	herbaceous	annual	wild	4	Anthomyiidae	chewer	NO	specialist	insect	Pieridae	chewer	NO	specialist	insect	NO	61	3	61_3	6	0	3	6	1	nr	SE	0.468966	15	0.110345	15	0.373943	0.186972	greenhouse	NO	9	herbaceous_annual	chewer_specialist_BG	chewer_specialist_AG	Nr of offspring
61	2010	ENTOMOLOGIA EXPERIMENTALIS ET APPLICATA	61_4	herbivore preference	Nr of offspring	Brassica_nigra	Delia_radicum	Pieris_brassicae	BG	AG	Brassicaceae	herbaceous	annual	wild	4	Anthomyiidae	chewer	NO	specialist	insect	Pieridae	chewer	NO	specialist	insect	NO	61	4	61_4	6	0	3	6	1	nr	SE	0.441379	25	0.303448	25	0.37931	0.344828	greenhouse	NO	9	herbaceous_annual	chewer_specialist_BG	chewer_specialist_AG	Nr of offspring
61	2010	ENTOMOLOGIA EXPERIMENTALIS ET APPLICATA	61_5	herbivore preference	Choice	Brassica_nigra	Delia_radicum	Pieris_rapae	BG	AG	Brassicaceae	herbaceous	annual	wild	4	Anthomyiidae	chewer	NO	specialist	insect	Pieridae	chewer	NO	specialist	insect	NO	61	5	61_5	6	0	3	6	1	%	SE	0.862069	20	0.8	20	0.123369	0.185054	greenhouse	NO	9	herbaceous_annual	chewer_specialist_BG	chewer_specialist_AG	Choice
61	2010	ENTOMOLOGIA EXPERIMENTALIS ET APPLICATA	61_6	herbivore preference	Choice	Brassica_nigra	Delia_radicum	Pieris_rapae	BG	AG	Brassicaceae	herbaceous	annual	wild	4	Anthomyiidae	chewer	NO	specialist	insect	Pieridae	chewer	NO	specialist	insect	NO	61	6	61_6	6	0	3	6	1	%	SE	0.889655	20	0.813793	20	0.185054	0.185054	greenhouse	NO	9	herbaceous_annual	chewer_specialist_BG	chewer_specialist_AG	Choice
61	2010	ENTOMOLOGIA EXPERIMENTALIS ET APPLICATA	61_7	herbivore preference	Nr of offspring	Brassica_nigra	Delia_radicum	Pieris_rapae	BG	AG	Brassicaceae	herbaceous	annual	wild	4	Anthomyiidae	chewer	NO	specialist	insect	Pieridae	chewer	NO	specialist	insect	NO	61	7	61_7	6	0	3	6	1	nr	SE	3.79167	20	3.5	20	2.23607	2.23607	greenhouse	NO	9	herbaceous_annual	chewer_specialist_BG	chewer_specialist_AG	Nr of offspring
61	2010	ENTOMOLOGIA EXPERIMENTALIS ET APPLICATA	61_8	herbivore preference	Nr of offspring	Brassica_nigra	Delia_radicum	Pieris_rapae	BG	AG	Brassicaceae	herbaceous	annual	wild	4	Anthomyiidae	chewer	NO	specialist	insect	Pieridae	chewer	NO	specialist	insect	NO	61	8	61_8	6	0	3	6	1	nr	SE	5	20	4.29167	20	3.16776	2.79508	greenhouse	NO	9	herbaceous_annual	chewer_specialist_BG	chewer_specialist_AG	Nr of offspring
62	2019	PLANT CELL AND ENVIRONMENT	62_1	plant performance	Leaf area eaten	Populus_nigra	Melolontha_melolontha	Lymantria_dispar	BG	AG	Salicaceae	woody	perennial	wild	17	Scarabaeidae	chewer	NO	generalist	insect	Erebidae	chewer	NO	generalist	insect	NO	62	1	62_1	6	0	1	1	1	%	SE	2.20755	20	10.8396	20	2.15169	6.45506	greenhouse	NO	7	woody_perennial	chewer_generalist_BG	chewer_generalist_AG	Damage
63	2019	ECOLOGY AND EVOLUTION	63_1	herbivore performance	Mass	Pinus_sylvestris	Alces_alces	Neodiprion_sertifer	AG	AG	Pinaceae	woody	perennial	wild		Cervidae	chewer	NO	generalist	mammal	Diprionidae	chewer	NO	specialist	insect	NO	63	1	63_1						g	SE	54.0056	301	58.5994	291	11.6634	13.3794	field			woody_perennial	chewer_generalist_AG	chewer_specialist_AG	Mass/size
63	2019	ECOLOGY AND EVOLUTION	63_2	herbivore performance	Mass	Pinus_sylvestris	Alces_alces	Neodiprion_sertifer	AG	AG	Pinaceae	woody	perennial	wild		Cervidae	chewer	NO	generalist	mammal	Diprionidae	chewer	NO	specialist	insect	NO	63	2	63_2						g	SE	30.6688	42	32.2611	43	10.3197	10.4418	field			woody_perennial	chewer_generalist_AG	chewer_specialist_AG	Mass/size
63	2019	ECOLOGY AND EVOLUTION	63_3	herbivore performance	Fecundity_PopulationSize	Pinus_sylvestris	Alces_alces	Neodiprion_sertifer	AG	AG	Pinaceae	woody	perennial	wild		Cervidae	chewer	NO	generalist	mammal	Diprionidae	chewer	NO	specialist	insect	NO	63	3	63_3						nr	SE	79.0909	42	85.2273	43	32.4037	37.2582	field			woody_perennial	chewer_generalist_AG	chewer_specialist_AG	Fecundity
64	2016	CHEMOECOLOGY	64_1	herbivore performance	Survival	Brassica_oleracea	Delia_radicum	Plutella_xylostella	BG	AG	Brassicaceae	herbaceous	biennial	wild	8	Anthomyiidae	chewer	NO	specialist	insect	Plutellidae	chewer	NO	specialist	insect	NO	64	1	64_1	16	-1		8	15	%	SE	0.615894	150	0.609272	150	0.811089	0.892198	greenhouse	YES		herbaceous_biennial	chewer_specialist_BG	chewer_specialist_AG	Survival
64	2016	CHEMOECOLOGY	64_2	herbivore performance	Survival	Brassica_oleracea	Delia_radicum	Plutella_xylostella	BG	AG	Brassicaceae	herbaceous	biennial	wild	8	Anthomyiidae	chewer	NO	specialist	insect	Plutellidae	chewer	NO	specialist	insect	NO	64	2	64_2	16	-1		8	15	%	SE	0.642384	150	0.662252	150	0.811089	1.05442	greenhouse	YES		herbaceous_biennial	chewer_specialist_BG	chewer_specialist_AG	Survival
64	2016	CHEMOECOLOGY	64_3	herbivore performance	Survival	Brassica_oleracea	Delia_radicum	Plutella_xylostella	BG	AG	Brassicaceae	herbaceous	biennial	wild	8	Anthomyiidae	chewer	NO	specialist	insect	Plutellidae	chewer	NO	specialist	insect	NO	64	3	64_3	16	-1		8	15	%	SE	0.655629	150	0.735099	150	0.486654	0.72998	greenhouse	YES		herbaceous_biennial	chewer_specialist_BG	chewer_specialist_AG	Survival
64	2016	CHEMOECOLOGY	64_4	herbivore performance	Development time	Brassica_oleracea	Delia_radicum	Plutella_xylostella	BG	AG	Brassicaceae	herbaceous	biennial	wild	8	Anthomyiidae	chewer	NO	specialist	insect	Plutellidae	chewer	NO	specialist	insect	NO	64	4	64_4	16	-1		8	15	days	SE	15.3409	150	15.5682	150	4.17527	5.56702	greenhouse	YES		herbaceous_biennial	chewer_specialist_BG	chewer_specialist_AG	Development time
64	2016	CHEMOECOLOGY	64_5	herbivore performance	Development time	Brassica_oleracea	Delia_radicum	Plutella_xylostella	BG	AG	Brassicaceae	herbaceous	biennial	wild	8	Anthomyiidae	chewer	NO	specialist	insect	Plutellidae	chewer	NO	specialist	insect	NO	64	5	64_5	16	-1		8	15	days	SE	15.5682	150	15.9091	150	4.17527	4.17527	greenhouse	YES		herbaceous_biennial	chewer_specialist_BG	chewer_specialist_AG	Development time
64	2016	CHEMOECOLOGY	64_6	herbivore performance	Development time	Brassica_oleracea	Delia_radicum	Plutella_xylostella	BG	AG	Brassicaceae	herbaceous	biennial	wild	8	Anthomyiidae	chewer	NO	specialist	insect	Plutellidae	chewer	NO	specialist	insect	NO	64	6	64_6	16	-1		8	15	days	SE	14.7727	150	13.8636	150	4.17527	5.56702	greenhouse	YES		herbaceous_biennial	chewer_specialist_BG	chewer_specialist_AG	Development time
64	2016	CHEMOECOLOGY	64_7	herbivore performance	Development time	Brassica_oleracea	Delia_radicum	Plutella_xylostella	BG	AG	Brassicaceae	herbaceous	biennial	wild	8	Anthomyiidae	chewer	NO	specialist	insect	Plutellidae	chewer	NO	specialist	insect	NO	64	7	64_7	16	-1		8	15	days	SE	14.6591	150	14.3182	150	4.17527	5.56702	greenhouse	YES		herbaceous_biennial	chewer_specialist_BG	chewer_specialist_AG	Development time
64	2016	CHEMOECOLOGY	64_8	herbivore performance	Development time	Brassica_oleracea	Delia_radicum	Plutella_xylostella	BG	AG	Brassicaceae	herbaceous	biennial	wild	8	Anthomyiidae	chewer	NO	specialist	insect	Plutellidae	chewer	NO	specialist	insect	NO	64	8	64_8	16	-1		8	15	days	SE	14.7727	150	15.3409	150	5.56702	4.17527	greenhouse	YES		herbaceous_biennial	chewer_specialist_BG	chewer_specialist_AG	Development time
64	2016	CHEMOECOLOGY	64_9	herbivore performance	Development time	Brassica_oleracea	Delia_radicum	Plutella_xylostella	BG	AG	Brassicaceae	herbaceous	biennial	wild	8	Anthomyiidae	chewer	NO	specialist	insect	Plutellidae	chewer	NO	specialist	insect	NO	64	9	64_9	16	-1		8	15	days	SE	15	150	15.4545	150	4.17527	4.17527	greenhouse	YES		herbaceous_biennial	chewer_specialist_BG	chewer_specialist_AG	Development time
64	2016	CHEMOECOLOGY	64_10	herbivore performance	Mass	Brassica_oleracea	Delia_radicum	Plutella_xylostella	BG	AG	Brassicaceae	herbaceous	biennial	wild	8	Anthomyiidae	chewer	NO	specialist	insect	Plutellidae	chewer	NO	specialist	insect	NO	64	10	64_10	16	-1		8	15	mg	SE	1.99686	150	1.85535	150	0.57771	0.38514	greenhouse	YES		herbaceous_biennial	chewer_specialist_BG	chewer_specialist_AG	Mass/size
64	2016	CHEMOECOLOGY	64_11	herbivore performance	Mass	Brassica_oleracea	Delia_radicum	Plutella_xylostella	BG	AG	Brassicaceae	herbaceous	biennial	wild	8	Anthomyiidae	chewer	NO	specialist	insect	Plutellidae	chewer	NO	specialist	insect	NO	64	11	64_11	16	-1		8	15	mg	SE	1.10063	150	1.08491	150	0.57771	0.57771	greenhouse	YES		herbaceous_biennial	chewer_specialist_BG	chewer_specialist_AG	Mass/size
64	2016	CHEMOECOLOGY	64_12	herbivore performance	Mass	Brassica_oleracea	Delia_radicum	Plutella_xylostella	BG	AG	Brassicaceae	herbaceous	biennial	wild	8	Anthomyiidae	chewer	NO	specialist	insect	Plutellidae	chewer	NO	specialist	insect	NO	64	12	64_12	16	-1		8	15	mg	SE	1.03774	150	1.03774	150	0.77028	0.57771	greenhouse	YES		herbaceous_biennial	chewer_specialist_BG	chewer_specialist_AG	Mass/size
64	2016	CHEMOECOLOGY	64_13	herbivore performance	Mass	Brassica_oleracea	Delia_radicum	Plutella_xylostella	BG	AG	Brassicaceae	herbaceous	biennial	wild	8	Anthomyiidae	chewer	NO	specialist	insect	Plutellidae	chewer	NO	specialist	insect	NO	64	13	64_13	16	-1		8	15	mg	SE	1.80818	150	1.76101	150	0.77028	0.57771	greenhouse	YES		herbaceous_biennial	chewer_specialist_BG	chewer_specialist_AG	Mass/size
64	2016	CHEMOECOLOGY	64_14	herbivore performance	Mass	Brassica_oleracea	Delia_radicum	Plutella_xylostella	BG	AG	Brassicaceae	herbaceous	biennial	wild	8	Anthomyiidae	chewer	NO	specialist	insect	Plutellidae	chewer	NO	specialist	insect	NO	64	14	64_14	16	-1		8	15	mg	SE	1.85535	150	1.91824	150	0.57771	0.57771	greenhouse	YES		herbaceous_biennial	chewer_specialist_BG	chewer_specialist_AG	Mass/size
64	2016	CHEMOECOLOGY	64_15	herbivore performance	Mass	Brassica_oleracea	Delia_radicum	Plutella_xylostella	BG	AG	Brassicaceae	herbaceous	biennial	wild	8	Anthomyiidae	chewer	NO	specialist	insect	Plutellidae	chewer	NO	specialist	insect	NO	64	15	64_15	16	-1		8	15	mg	SE	1.06918	150	1.05346	150	0.57771	0.38514	greenhouse	YES		herbaceous_biennial	chewer_specialist_BG	chewer_specialist_AG	Mass/size
70	2017	FRONTIERS IN PLANT SCIENCE	70_1	herbivore performance	Fecundity_PopulationSize	Solanum_tuberosum	Globodera_pallida	Myzus_persicae	BG	AG	Solanaceae	herbaceous	perennial	cultivated	3	Heteroderidae	endophagous	NO	specialist	nematode	Aphididae	sapfeeder	NO	generalist	insect	NO	70	1	70_1	14	-8	8	10000	20	nr	SE	6.48387	5	15.0484	5	1.62295	3.3541	greenhouse	YES	22	herbaceous_perennial	endophagous_specialist_BG	sapfeeder_generalist_AG	Fecundity
71	2020	ECOSPHERE	71_1	herbivore performance	Fecundity_PopulationSize	Zea_mays	Diabrotica_speciosa	Rhopalosiphum_maidis	BG	AG	Poaceae	herbaceous	annual	cultivated		Chrysomelidae	chewer	NO	generalist	insect	Aphididae	sapfeeder	NO	generalist	insect	NO	71	1	71_1	3	0	7	20	30	nr	CI95	15.2432	12	7.56757	12	6.1152	5.5408	greenhouse	NO	10	herbaceous_annual	chewer_generalist_BG	sapfeeder_generalist_AG	Fecundity
74	2022	NEW PHYTOLOGIST	74_1	herbivore performance	Survival	Solanum_lycopersicum	Liriomyza_trifolii	Liriomyza_trifolii	AG	BG	Solanaceae	herbaceous	annual	cultivated	5	Agromyzidae	endophagous	NO	generalist	insect	Agromyzidae	endophagous	NO	generalist	insect	YES	74	1	74_1	8	0	24	7	15	nr	SE	10.5425	10	12.8066	10	2.01371	1.56622	greenhouse	NO	32	herbaceous_annual	endophagous_generalist_AG	endophagous_generalist_BG	Survival
95	2009	ECOLOGICAL ENTOMOLOGY	95_1	herbivore preference	Nr of individuals	Brassica_nigra	Delia_radicum	Phyllotreta_spp.	BG	AG	Brassicaceae	herbaceous	annual	wild	5	Anthomyiidae	chewer	NO	specialist	insect	Chrysomelidae	chewer	NO	specialist	insect	NO	95	1	95_1	7	0	3	6		nr	SE	4.68132	60	2.57143	60	4.59651	4.08578	field	NO	10	herbaceous_annual	chewer_specialist_BG	chewer_specialist_AG	Nr of individuals
95	2009	ECOLOGICAL ENTOMOLOGY	95_2	herbivore preference	Nr of individuals	Brassica_nigra	Delia_radicum	Phyllotreta_spp.	BG	AG	Brassicaceae	herbaceous	annual	wild	5	Anthomyiidae	chewer	NO	specialist	insect	Chrysomelidae	chewer	NO	specialist	insect	NO	95	2	95_2	7	0	3	6		nr	SE	4.58242	60	2.9011	60	4.59651	4.59651	field	NO	10	herbaceous_annual	chewer_specialist_BG	chewer_specialist_AG	Nr of individuals
95	2009	ECOLOGICAL ENTOMOLOGY	95_3	herbivore preference	Nr of individuals	Brassica_nigra	Delia_radicum	Brevicoryne_brassicae	BG	AG	Brassicaceae	herbaceous	annual	wild	5	Anthomyiidae	chewer	NO	specialist	insect	Aphididae	sapfeeder	NO	specialist	insect	NO	95	3	95_3	7	0	3	6		nr	SE	1.82967	60	1.7967	60	1.91521	1.91521	field	NO	10	herbaceous_annual	chewer_specialist_BG	sapfeeder_specialist_AG	Nr of individuals
95	2009	ECOLOGICAL ENTOMOLOGY	95_4	herbivore preference	Nr of individuals	Brassica_nigra	Delia_radicum	Brevicoryne_brassicae	BG	AG	Brassicaceae	herbaceous	annual	wild	5	Anthomyiidae	chewer	NO	specialist	insect	Aphididae	sapfeeder	NO	specialist	insect	NO	95	4	95_4	7	0	3	6		nr	SE	2.67033	60	1.21978	60	2.29825	1.65985	field	NO	10	herbaceous_annual	chewer_specialist_BG	sapfeeder_specialist_AG	Nr of individuals
95	2009	ECOLOGICAL ENTOMOLOGY	95_5	herbivore preference	Nr of individuals	Brassica_nigra	Delia_radicum	Myzus_persicae	BG	AG	Brassicaceae	herbaceous	annual	wild	5	Anthomyiidae	chewer	NO	specialist	insect	Aphididae	sapfeeder	NO	generalist	insect	NO	95	5	95_5	7	0	3	6		nr	SE	1.13187	60	0.78022	60	1.44705	1.19169	field	NO	10	herbaceous_annual	chewer_specialist_BG	sapfeeder_generalist_AG	Nr of individuals
95	2009	ECOLOGICAL ENTOMOLOGY	95_6	herbivore preference	Nr of individuals	Brassica_nigra	Delia_radicum	Myzus_persicae	BG	AG	Brassicaceae	herbaceous	annual	wild	5	Anthomyiidae	chewer	NO	specialist	insect	Aphididae	sapfeeder	NO	generalist	insect	NO	95	6	95_6	7	0	3	6		nr	SE	1.14286	60	0.945055	60	1.53217	1.36193	field	NO	10	herbaceous_annual	chewer_specialist_BG	sapfeeder_generalist_AG	Nr of individuals
95	2009	ECOLOGICAL ENTOMOLOGY	95_7	herbivore preference	Nr of individuals	Brassica_nigra	Delia_radicum	Pieris_rapae	BG	AG	Brassicaceae	herbaceous	annual	wild	5	Anthomyiidae	chewer	NO	specialist	insect	Pieridae	chewer	NO	specialist	insect	NO	95	7	95_7	7	0	3	6		nr	SE	5.75824	60	4.30769	60	5.10723	4.08578	field	NO	10	herbaceous_annual	chewer_specialist_BG	chewer_specialist_AG	Nr of individuals
95	2009	ECOLOGICAL ENTOMOLOGY	95_8	herbivore preference	Nr of individuals	Brassica_nigra	Delia_radicum	Pieris_rapae	BG	AG	Brassicaceae	herbaceous	annual	wild	5	Anthomyiidae	chewer	NO	specialist	insect	Pieridae	chewer	NO	specialist	insect	NO	95	8	95_8	7	0	3	6		nr	SE	4.21978	60	4.13187	60	4.42627	3.7453	field	NO	10	herbaceous_annual	chewer_specialist_BG	chewer_specialist_AG	Nr of individuals
106	2011	OECOLOGIA	106_1	herbivore performance	Mass increase	Nicotiana_tabacum	Meloidogyne_incognita	Myzus_persicae	BG	AG	Solanaceae	herbaceous	annual	cultivated		Heteroderidae	endophagous	NO	generalist	nematode	Aphididae	sapfeeder	NO	generalist	insect	NO	106	1	106_1	14	0	7	100000	1	rgr	SE	1.8625	18	0.825	18	1.11369	0.848528	greenhouse	NO	21	herbaceous_annual	endophagous_generalist_BG	sapfeeder_generalist_AG	Mass/size
106	2011	OECOLOGIA	106_2	herbivore performance	Fecundity_PopulationSize	Nicotiana_tabacum	Meloidogyne_incognita	Myzus_persicae	BG	AG	Solanaceae	herbaceous	annual	cultivated		Heteroderidae	endophagous	NO	generalist	nematode	Aphididae	sapfeeder	NO	generalist	insect	NO	106	2	106_2	21	0	14	100000	1	nr	SE	9.17	9	2.38	11	7.98	2.32164	greenhouse	NO	35	herbaceous_annual	endophagous_generalist_BG	sapfeeder_generalist_AG	Fecundity
119	2015	JOURNAL OF EXPERIMENTAL BOTANY	119_1	herbivore preference	Nr of individuals	Arabidopsis_thaliana	Heterodera_schachtii	Frankliniella_occidentalis	BG	AG	Brassicaceae	herbaceous	annual	wild	2	Heteroderidae	endophagous	NO	generalist	nematode	Thripidae	cell-content feeder	YES	generalist	insect	NO	119	1	119_1	1	0	0	50	10	nr	SE	16.3902	20	12.439	20	11.1258	13.0892	greenhouse	NO	1	herbaceous_annual	endophagous_generalist_BG	cell-content feeder_generalist_AG	Nr of individuals
119	2015	JOURNAL OF EXPERIMENTAL BOTANY	119_2	herbivore preference	Nr of individuals	Arabidopsis_thaliana	Heterodera_schachtii	Tetranychus_urticae	BG	AG	Brassicaceae	herbaceous	annual	wild	2	Heteroderidae	endophagous	NO	generalist	nematode	Tetranychidae	cell-content feeder	NO	generalist	mite	NO	119	2	119_2	1	0	0	50	1	nr	SE	0.155789	13	0.231579	13	0.36435	0.440257	greenhouse	NO	1	herbaceous_annual	endophagous_generalist_BG	cell-content feeder_generalist_AG	Nr of individuals
119	2015	JOURNAL OF EXPERIMENTAL BOTANY	119_3	herbivore performance	Fecundity_PopulationSize	Arabidopsis_thaliana	Heterodera_schachtii	Tetranychus_urticae	BG	AG	Brassicaceae	herbaceous	annual	wild	2	Heteroderidae	endophagous	NO	generalist	nematode	Tetranychidae	cell-content feeder	NO	generalist	mite	NO	119	3	119_3	1	0	2	50	1	nr	SE	7.99107	80	6.47321	84	9.58315	8.18317	greenhouse	NO	3	herbaceous_annual	endophagous_generalist_BG	cell-content feeder_generalist_AG	Fecundity
119	2015	JOURNAL OF EXPERIMENTAL BOTANY	119_4	plant performance	Leaf area eaten	Arabidopsis_thaliana	Heterodera_schachtii	Tetranychus_urticae	BG	AG	Brassicaceae	herbaceous	annual	wild	2	Heteroderidae	endophagous	NO	generalist	nematode	Tetranychidae	cell-content feeder	NO	generalist	mite	NO	119	5	119_5	1	0	2	50	1	index	SE	0.62684	80	0.557576	84	0.712444	0.82526	greenhouse	NO	3	herbaceous_annual	endophagous_generalist_BG	cell-content feeder_generalist_AG	Damage
139	2020	APPLIED SOIL ECOLOGY	139_1	herbivore performance	Fecundity_PopulationSize	Nicotiana_tabacum	Meloidogyne_arenaria	Myzus_persicae	BG	AG	Solanaceae	herbaceous	annual	cultivated	14	Heteroderidae	endophagous	NO	generalist	nematode	Aphididae	sapfeeder	NO	generalist	insect	NO	139	1	139_1	21	-12	12	1500	10	nr	SE	468.333	15	511.667	15	258.199	167.829	greenhouse	YES	33	herbaceous_annual	endophagous_generalist_BG	sapfeeder_generalist_AG	Fecundity
139	2020	APPLIED SOIL ECOLOGY	139_3	plant performance	Biomass	Nicotiana_tabacum	Meloidogyne_arenaria	Myzus_persicae	BG	AG	Solanaceae	herbaceous	annual	cultivated	14	Heteroderidae	endophagous	NO	generalist	nematode	Aphididae	sapfeeder	NO	generalist	insect	NO	139	3	139_3	21	-12	12	1500	10	g	IQR	10.9985	15	11.6108	15	1.9875	1.785	greenhouse	YES	33	herbaceous_annual	endophagous_generalist_BG	sapfeeder_generalist_AG	Biomass
139	2020	APPLIED SOIL ECOLOGY	139_4	plant performance	Biomass	Nicotiana_tabacum	Meloidogyne_arenaria	Myzus_persicae	BG	AG	Solanaceae	herbaceous	annual	cultivated	14	Heteroderidae	endophagous	NO	generalist	nematode	Aphididae	sapfeeder	NO	generalist	insect	NO	139	4	139_4	21	-12	12	1500	10	g	IQR	1.55949	15	1.07235	15	0.4725	0.2625	greenhouse	YES	33	herbaceous_annual	endophagous_generalist_BG	sapfeeder_generalist_AG	Biomass
143	2019	ECOLOGICAL ENTOMOLOGY	143_1	herbivore preference	Nr of offspring	Oryza_sativa	Lissorhoptrus_oryzophilus	Lissorhoptrus_oryzophilus	AG	AG	Poaceae	herbaceous	annual	cultivated		Curculionidae	chewer	NO	specialist	insect	Curculionidae	chewer	NO	specialist	insect	YES	143	1	143_1	2	0	5	2	36	nr	SE	12	8	14.4407	8	13.5189	9.20437	greenhouse	NO	7	herbaceous_annual	chewer_specialist_AG	chewer_specialist_AG	Nr of offspring
143	2019	ECOLOGICAL ENTOMOLOGY	143_2	herbivore preference	Nr of offspring	Oryza_sativa	Lissorhoptrus_oryzophilus	Lissorhoptrus_oryzophilus	AG	AG	Poaceae	herbaceous	annual	cultivated		Curculionidae	chewer	NO	specialist	insect	Curculionidae	chewer	NO	specialist	insect	YES	143	1	143_1	2	0	5	6	36	nr	SE	12	8	19.9322	8	13.5189	15.2447	greenhouse	NO	7	herbaceous_annual	chewer_specialist_AG	chewer_specialist_AG	Nr of offspring
143	2019	ECOLOGICAL ENTOMOLOGY	143_3	herbivore preference	Nr of offspring	Oryza_sativa	Lissorhoptrus_oryzophilus	Lissorhoptrus_oryzophilus	AG	AG	Poaceae	herbaceous	annual	cultivated		Curculionidae	chewer	NO	specialist	insect	Curculionidae	chewer	NO	specialist	insect	YES	143	2	143_2	2	0	5	2	36	nr	SE	17.3898	8	8.74576	8	16.3953	16.6829	greenhouse	NO	7	herbaceous_annual	chewer_specialist_AG	chewer_specialist_AG	Nr of offspring
143	2019	ECOLOGICAL ENTOMOLOGY	143_4	herbivore preference	Nr of offspring	Oryza_sativa	Lissorhoptrus_oryzophilus	Lissorhoptrus_oryzophilus	AG	AG	Poaceae	herbaceous	annual	cultivated		Curculionidae	chewer	NO	specialist	insect	Curculionidae	chewer	NO	specialist	insect	YES	143	2	143_2	2	0	5	6	36	nr	SE	17.3898	8	9.05085	8	16.3953	4.60219	greenhouse	NO	7	herbaceous_annual	chewer_specialist_AG	chewer_specialist_AG	Nr of offspring
143	2019	ECOLOGICAL ENTOMOLOGY	143_5	herbivore preference	Nr of offspring	Oryza_sativa	Lissorhoptrus_oryzophilus	Lissorhoptrus_oryzophilus	AG	AG	Poaceae	herbaceous	annual	cultivated		Curculionidae	chewer	NO	specialist	insect	Curculionidae	chewer	NO	specialist	insect	YES	143	3	143_3	2	0	5	2	48	nr	SE	44.069	8	29.3793	8	19.8965	15.8002	greenhouse	NO	7	herbaceous_annual	chewer_specialist_AG	chewer_specialist_AG	Nr of offspring
143	2019	ECOLOGICAL ENTOMOLOGY	143_6	herbivore preference	Nr of offspring	Oryza_sativa	Lissorhoptrus_oryzophilus	Lissorhoptrus_oryzophilus	AG	AG	Poaceae	herbaceous	annual	cultivated		Curculionidae	chewer	NO	specialist	insect	Curculionidae	chewer	NO	specialist	insect	YES	143	3	143_3	2	0	5	6	48	nr	SE	44.069	8	20.8966	8	19.8965	9.36307	greenhouse	NO	7	herbaceous_annual	chewer_specialist_AG	chewer_specialist_AG	Nr of offspring
143	2019	ECOLOGICAL ENTOMOLOGY	143_7	herbivore preference	Nr of offspring	Oryza_sativa	Lissorhoptrus_oryzophilus	Lissorhoptrus_oryzophilus	AG	AG	Poaceae	herbaceous	annual	cultivated		Curculionidae	chewer	NO	specialist	insect	Curculionidae	chewer	NO	specialist	insect	YES	143	4	143_4	2	0	5	2	48	nr	SE	19.8621	8	22.9655	8	21.6521	14.0446	greenhouse	NO	7	herbaceous_annual	chewer_specialist_AG	chewer_specialist_AG	Nr of offspring
143	2019	ECOLOGICAL ENTOMOLOGY	143_8	herbivore preference	Nr of offspring	Oryza_sativa	Lissorhoptrus_oryzophilus	Lissorhoptrus_oryzophilus	AG	AG	Poaceae	herbaceous	annual	cultivated		Curculionidae	chewer	NO	specialist	insect	Curculionidae	chewer	NO	specialist	insect	YES	143	4	143_4	2	0	5	6	48	nr	SE	19.8621	8	4.96552	8	21.6521	7.60749	greenhouse	NO	7	herbaceous_annual	chewer_specialist_AG	chewer_specialist_AG	Nr of offspring
143	2019	ECOLOGICAL ENTOMOLOGY	143_9	herbivore preference	Nr of offspring	Oryza_sativa	Lissorhoptrus_oryzophilus	Lissorhoptrus_oryzophilus	AG	AG	Poaceae	herbaceous	annual	cultivated		Curculionidae	chewer	NO	specialist	insect	Curculionidae	chewer	NO	specialist	insect	YES	143	5	143_5	2	0	5	2	48	nr	SE	18	8	20.069	8	14.0446	15.8002	greenhouse	NO	7	herbaceous_annual	chewer_specialist_AG	chewer_specialist_AG	Nr of offspring
143	2019	ECOLOGICAL ENTOMOLOGY	143_10	herbivore preference	Nr of offspring	Oryza_sativa	Lissorhoptrus_oryzophilus	Lissorhoptrus_oryzophilus	AG	AG	Poaceae	herbaceous	annual	cultivated		Curculionidae	chewer	NO	specialist	insect	Curculionidae	chewer	NO	specialist	insect	YES	143	5	143_5	2	0	5	6	48	nr	SE	18	8	24.6207	8	14.0446	12.289	greenhouse	NO	7	herbaceous_annual	chewer_specialist_AG	chewer_specialist_AG	Nr of offspring
143	2019	ECOLOGICAL ENTOMOLOGY	143_11	herbivore preference	Nr of offspring	Oryza_sativa	Lissorhoptrus_oryzophilus	Lissorhoptrus_oryzophilus	BG	AG	Poaceae	herbaceous	annual	cultivated		Curculionidae	chewer	NO	specialist	insect	Curculionidae	chewer	NO	specialist	insect	YES	143	6	143_6	2	0	5	15	12	nr	SE	7.04467	8	1.28866	8	4.37386	0.971968	greenhouse	NO	7	herbaceous_annual	chewer_specialist_BG	chewer_specialist_AG	Nr of offspring
143	2019	ECOLOGICAL ENTOMOLOGY	143_12	herbivore preference	Nr of offspring	Oryza_sativa	Lissorhoptrus_oryzophilus	Lissorhoptrus_oryzophilus	BG	AG	Poaceae	herbaceous	annual	cultivated		Curculionidae	chewer	NO	specialist	insect	Curculionidae	chewer	NO	specialist	insect	YES	143	7	143_7	2	0	5	15	12	nr	SE	19.7595	8	8.59107	8	9.71968	5.34582	greenhouse	NO	7	herbaceous_annual	chewer_specialist_BG	chewer_specialist_AG	Nr of offspring
143	2019	ECOLOGICAL ENTOMOLOGY	143_13	herbivore preference	Nr of offspring	Oryza_sativa	Lissorhoptrus_oryzophilus	Lissorhoptrus_oryzophilus	BG	AG	Poaceae	herbaceous	annual	cultivated		Curculionidae	chewer	NO	specialist	insect	Curculionidae	chewer	NO	specialist	insect	YES	143	8	143_8	2	0	5	15	12	nr	SE	5.6701	8	4.38144	8	3.88787	3.1589	greenhouse	NO	7	herbaceous_annual	chewer_specialist_BG	chewer_specialist_AG	Nr of offspring
151	2009	PLANT JOURNAL	151_1	herbivore performance	Mass increase	Zea_mays	Diabrotica_virgifera_virgifera	Spodoptera_littoralis	BG	AG	Poaceae	herbaceous	annual	cultivated		Chrysomelidae	chewer	NO	specialist	insect	Noctuidae	chewer	NO	generalist	insect	NO	151	1	151_1	4	-0.458333	0	6	10	mg	SE	0.712903	20	0.594355	20	0.162295	0.151476	greenhouse	YES	4	herbaceous_annual	chewer_specialist_BG	chewer_generalist_AG	Mass/size
160	2016	OECOLOGIA	160_1	herbivore performance	Mass	Solanum_tuberosum	Tecia_solanivora	Spodoptera_exigua	BG	AG	Solanaceae	herbaceous	perennial	cultivated	13	Gelechiidae	endophagous	NO	specialist	insect	Noctuidae	chewer	NO	generalist	insect	NO	160	1	160_1	9	-8	8	15	5	mg	SE	1.56808	10	1.04225	10	0.445391	0.356313	greenhouse	YES	17	herbaceous_perennial	endophagous_specialist_BG	chewer_generalist_AG	Mass/size
160	2016	OECOLOGIA	160_2	herbivore performance	Mass	Solanum_tuberosum	Tecia_solanivora	Spodoptera_frugiperda	BG	AG	Solanaceae	herbaceous	perennial	cultivated	13	Gelechiidae	endophagous	NO	specialist	insect	Noctuidae	chewer	NO	generalist	insect	NO	160	2	160_2	9	-8	8	15	5	mg	SE	5.60406	10	2.31472	10	3.85252	0.898922	greenhouse	YES	17	herbaceous_perennial	endophagous_specialist_BG	chewer_generalist_AG	Mass/size
160	2016	OECOLOGIA	160_3	herbivore performance	Mass	Solanum_tuberosum	Spodoptera_exigua	Tecia_solanivora	AG	BG	Solanaceae	herbaceous	perennial	cultivated	13	Noctuidae	chewer	NO	generalist	insect	Gelechiidae	endophagous	NO	specialist	insect	NO	160	3	160_3	8	0	30	15	5	mg	SE	20.1143	10	21.1429	10	2.16842	2.52982	greenhouse	NO	38	herbaceous_perennial	chewer_generalist_AG	endophagous_specialist_BG	Mass/size
160	2016	OECOLOGIA	160_4	herbivore performance	Survival	Solanum_tuberosum	Spodoptera_exigua	Tecia_solanivora	AG	BG	Solanaceae	herbaceous	perennial	cultivated	13	Noctuidae	chewer	NO	generalist	insect	Gelechiidae	endophagous	NO	specialist	insect	NO	160	4	160_4	8	0	30	15	5	%	SE	38.6243	10	41.2698	10	11.7121	11.7121	greenhouse	NO	38	herbaceous_perennial	chewer_generalist_AG	endophagous_specialist_BG	Survival
162	2012	NEW PHYTOLOGIST	162_1	herbivore performance	Mass increase	Zea_mays	Diabrotica_virgifera_virgifera	Diabrotica_virgifera_virgifera	BG	BG	Poaceae	herbaceous	annual	cultivated	2	Chrysomelidae	chewer	NO	specialist	insect	Chrysomelidae	chewer	NO	specialist	insect	YES	162	1	162_1	2	0	0	5	5	%	SE	3.08642	7	34.2593	7	11.4323	28.5806	greenhouse	NO	2	herbaceous_annual	chewer_specialist_BG	chewer_specialist_BG	Mass/size
162	2012	NEW PHYTOLOGIST	162_2	herbivore performance	Mass increase	Zea_mays	Spodoptera_littoralis	Diabrotica_virgifera_virgifera	AG	BG	Poaceae	herbaceous	annual	cultivated	2	Noctuidae	chewer	NO	generalist	insect	Chrysomelidae	chewer	NO	specialist	insect	NO	162	2	162_2	2	0	5	20	1	%	SE	4.07407	14	1.07407	9	3.74166	1.55556	greenhouse	NO	7	herbaceous_annual	chewer_generalist_AG	chewer_specialist_BG	Mass/size
162	2012	NEW PHYTOLOGIST	162_3	herbivore preference	Nr of individuals	Zea_mays	Diabrotica_virgifera_virgifera	Diabrotica_virgifera_virgifera	BG	BG	Poaceae	herbaceous	annual	cultivated	2	Chrysomelidae	chewer	NO	specialist	insect	Chrysomelidae	chewer	NO	specialist	insect	YES	162	3	162_3	2	0	0	5	6	nr	SE	2.10784	20	3.79412	20	1.84147	1.68801	greenhouse	NO	2	herbaceous_annual	chewer_specialist_BG	chewer_specialist_BG	Nr of individuals
162	2012	NEW PHYTOLOGIST	162_4	herbivore preference	Nr of individuals	Zea_mays	Spodoptera_littoralis	Diabrotica_virgifera_virgifera	AG	BG	Poaceae	herbaceous	annual	cultivated	2	Noctuidae	chewer	NO	generalist	insect	Chrysomelidae	chewer	NO	specialist	insect	NO	162	4	162_4	2	0	0	20	6	nr	SE	3.96567	15	1.93991	15	2.26063	2.12765	greenhouse	NO	2	herbaceous_annual	chewer_generalist_AG	chewer_specialist_BG	Nr of individuals
162	2012	NEW PHYTOLOGIST	162_5	herbivore preference	Nr of individuals	Zea_mays	Spodoptera_littoralis	Diabrotica_virgifera_virgifera	AG	BG	Poaceae	herbaceous	annual	cultivated	2	Noctuidae	chewer	NO	generalist	insect	Chrysomelidae	chewer	NO	specialist	insect	NO	162	5	162_5	2	0	0	20	6	nr	SE	3.65091	23	2.13818	23	1.53467	1.8137	greenhouse	NO	2	herbaceous_annual	chewer_generalist_AG	chewer_specialist_BG	Nr of individuals
162	2012	NEW PHYTOLOGIST	162_6	herbivore preference	Nr of individuals	Zea_mays	Diabrotica_virgifera_virgifera	Diabrotica_virgifera_virgifera	BG	BG	Poaceae	herbaceous	annual	cultivated	2	Chrysomelidae	chewer	NO	specialist	insect	Chrysomelidae	chewer	NO	specialist	insect	YES	162	6	162_6	2	0	0	5	6	nr	SE	2.34286	10	3.2	10	0.813157	0.993859	greenhouse	NO	2	herbaceous_annual	chewer_specialist_BG	chewer_specialist_BG	Nr of individuals
175	2011	JOURNAL OF ECOLOGY	175_1	herbivore performance	Mass increase	Zea_mays	Spodoptera_frugiperda	Diabrotica_virgifera_virgifera	AG	BG	Poaceae	herbaceous	annual	cultivated		Noctuidae	chewer	NO	generalist	insect	Chrysomelidae	chewer	NO	specialist	insect	NO	175	1	175_1	2	0	5	12	4	mg	SE	1.39062	12	0.0625	12	1.02841	0.649519	greenhouse	NO	7	herbaceous_annual	chewer_generalist_AG	chewer_specialist_BG	Mass/size
175	2011	JOURNAL OF ECOLOGY	175_2	plant performance	Biomass	Zea_mays	Spodoptera_frugiperda	Diabrotica_virgifera_virgifera	AG	BG	Poaceae	herbaceous	annual	cultivated		Noctuidae	chewer	NO	generalist	insect	Chrysomelidae	chewer	NO	specialist	insect	NO	175	2	175_2	2	0	5	12	4	mg	SE	4.65625	12	1.8125	12	0.866025	1.08253	greenhouse	NO	7	herbaceous_annual	chewer_generalist_AG	chewer_specialist_BG	Biomass
175	2011	JOURNAL OF ECOLOGY	175_3	herbivore performance	Mass increase	Zea_mays	Spodoptera_frugiperda	Diabrotica_virgifera_virgifera	AG	BG	Poaceae	herbaceous	annual	cultivated		Noctuidae	chewer	NO	generalist	insect	Chrysomelidae	chewer	NO	specialist	insect	NO	175	3	175_3	2	0	5	12	4	mg	SE	1.94301	12	0.994819	12	0.969231	0.969231	greenhouse	NO	7	herbaceous_annual	chewer_generalist_AG	chewer_specialist_BG	Mass/size
175	2011	JOURNAL OF ECOLOGY	175_4	plant performance	Biomass	Zea_mays	Spodoptera_frugiperda	Diabrotica_virgifera_virgifera	AG	BG	Poaceae	herbaceous	annual	cultivated		Noctuidae	chewer	NO	generalist	insect	Chrysomelidae	chewer	NO	specialist	insect	NO	175	4	175_4	2	0	5	12	4	mg	SE	6.77647	12	5.17647	12	1.46715	1.63017	greenhouse	NO	7	herbaceous_annual	chewer_generalist_AG	chewer_specialist_BG	Biomass
187	2007	GLOBAL CHANGE BIOLOGY	187_1	herbivore preference	Nr of individuals	Clinopodium_vulgare	Agriotes_spp.	Stephensia_brunnichella	BG	AG	Lamiaceae	herbaceous	perennial	wild	4	Elateridae	chewer	NO	generalist	insect	Elachistidae	endophagous	NO	specialist	insect	NO	187	1	187_1		0		2		nr	SE	0.698052	15	1.26623	15	0.81735	1.88619	field	NO		herbaceous_perennial	chewer_generalist_BG	endophagous_specialist_AG	Nr of individuals
192	2022	JOURNAL OF ECONOMIC ENTOMOLOGY	192_1	herbivore performance	Fecundity_PopulationSize	Ipomoea_batatas	Cylas_formicarius_elegantulus	Myzus_persicae	BG	AG	Convolvulaceae	herbaceous	perennial	cultivated	4	Curculionidae	chewer	NO	specialist	insect	Aphididae	sapfeeder	NO	generalist	insect	NO	192	1	192_1	7	0		6	1	reproductive rate	SE	5.4	120	4.25	120	0.0547723	0.0547723	greenhouse	NO		herbaceous_perennial	chewer_specialist_BG	sapfeeder_generalist_AG	Fecundity
192	2022	JOURNAL OF ECONOMIC ENTOMOLOGY	192_2	herbivore performance	Mass	Ipomoea_batatas	Cylas_formicarius_elegantulus	Chrysodeixis_includens	BG	AG	Convolvulaceae	herbaceous	perennial	cultivated	4	Curculionidae	chewer	NO	specialist	insect	Noctuidae	chewer	NO	generalist	insect	NO	192	2	192_2	7	0	7	6	10		SE	17.6	5	12.5	5	2.90689	2.01246	greenhouse	NO	14	herbaceous_perennial	chewer_specialist_BG	chewer_generalist_AG	Mass/size
199	2021	FRONTIERS IN ECOLOGY AND EVOLUTION	199_1	herbivore performance	Mass	Zea_mays	Ostrinia_nubilalis	Diabrotica_virgifera_virgifera	AG	BG	Poaceae	herbaceous	annual	cultivated	2.5	Crambidae	endophagous	NO	specialist	insect	Chrysomelidae	chewer	NO	specialist	insect	NO	199	1	199_1	1	0	12	2	2	mg	SE	1.73709	32	1.11737	29	0.53116	0.556214	greenhouse	NO	13	herbaceous_annual	endophagous_specialist_AG	chewer_specialist_BG	Mass/size
202	2018	FRONTIERS IN ECOLOGY AND EVOLUTION	202_1	herbivore performance	Fecundity_PopulationSize	Brassica_nigra	Heterodera_schachtii	Brevicoryne_brassicae	BG	AG	Brassicaceae	herbaceous	annual	wild	4	Heteroderidae	endophagous	NO	generalist	nematode	Aphididae	sapfeeder	NO	specialist	insect	NO	202	1	202_1	7	-28	28	750	5	nr	SE	81.3201	10	15.8416	10	223.76	233.779	greenhouse	YES	35	herbaceous_annual	endophagous_generalist_BG	sapfeeder_specialist_AG	Fecundity
202	2018	FRONTIERS IN ECOLOGY AND EVOLUTION	202_2	herbivore performance	Fecundity_PopulationSize	Brassica_nigra	Meloidogyne_hapla	Brevicoryne_brassicae	BG	AG	Brassicaceae	herbaceous	annual	wild	4	Heteroderidae	endophagous	NO	generalist	nematode	Aphididae	sapfeeder	NO	specialist	insect	NO	202	1	202_1	7	-28	28	750	5	nr	SE	81.3201	10	55.4455	10	223.76	208.731	greenhouse	YES	35	herbaceous_annual	endophagous_generalist_BG	sapfeeder_specialist_AG	Fecundity
202	2018	FRONTIERS IN ECOLOGY AND EVOLUTION	202_3	plant performance	Biomass	Brassica_nigra	Meloidogyne_hapla	Brevicoryne_brassicae	BG	AG	Brassicaceae	herbaceous	annual	wild	4	Heteroderidae	endophagous	NO	generalist	nematode	Aphididae	sapfeeder	NO	specialist	insect	NO	202	2	202_2	7	-28	28	750	5	g	SE	4.77	10	4.76	10	1.51789	1.3914	greenhouse	YES	35	herbaceous_annual	endophagous_generalist_BG	sapfeeder_specialist_AG	Biomass
202	2018	FRONTIERS IN ECOLOGY AND EVOLUTION	202_4	plant performance	Biomass	Brassica_nigra	Heterodera_schachtii	Brevicoryne_brassicae	BG	AG	Brassicaceae	herbaceous	annual	wild	4	Heteroderidae	endophagous	NO	generalist	nematode	Aphididae	sapfeeder	NO	specialist	insect	NO	202	2	202_2	7	-28	28	750	5	g	SE	4.77	10	4.55	10	1.51789	1.3914	greenhouse	YES	35	herbaceous_annual	endophagous_generalist_BG	sapfeeder_specialist_AG	Biomass
202	2018	FRONTIERS IN ECOLOGY AND EVOLUTION	202_5	plant performance	Biomass	Brassica_nigra	Heterodera_schachtii	Brevicoryne_brassicae	BG	AG	Brassicaceae	herbaceous	annual	wild	4	Heteroderidae	endophagous	NO	generalist	nematode	Aphididae	sapfeeder	NO	specialist	insect	NO	202	3	202_3	7	-28	28	750	5	g	SE	1.12	10	1.09	10	0.727324	0.664078	greenhouse	YES	35	herbaceous_annual	endophagous_generalist_BG	sapfeeder_specialist_AG	Biomass
202	2018	FRONTIERS IN ECOLOGY AND EVOLUTION	202_6	plant performance	Biomass	Brassica_nigra	Meloidogyne_hapla	Brevicoryne_brassicae	BG	AG	Brassicaceae	herbaceous	annual	wild	4	Heteroderidae	endophagous	NO	generalist	nematode	Aphididae	sapfeeder	NO	specialist	insect	NO	202	3	202_3	7	-28	28	750	5	g	SE	1.12	10	1.1	10	0.727324	0.537587	greenhouse	YES	35	herbaceous_annual	endophagous_generalist_BG	sapfeeder_specialist_AG	Biomass
202	2018	FRONTIERS IN ECOLOGY AND EVOLUTION	202_7	herbivore preference	Nr of individuals	Brassica_nigra	Heterodera_schachtii	Brevicoryne_brassicae	BG	AG	Brassicaceae	herbaceous	annual	wild	4	Heteroderidae	endophagous	NO	generalist	nematode	Aphididae	sapfeeder	NO	specialist	insect	NO	202	4	202_4	7	-2	2	1000	10	nr	SE	4.92	10	2.94	10	2.11873	1.96061	greenhouse	YES	9	herbaceous_annual	endophagous_generalist_BG	sapfeeder_specialist_AG	Nr of individuals
202	2018	FRONTIERS IN ECOLOGY AND EVOLUTION	202_8	herbivore preference	Nr of individuals	Brassica_nigra	Heterodera_schachtii	Brevicoryne_brassicae	BG	AG	Brassicaceae	herbaceous	annual	wild	4	Heteroderidae	endophagous	NO	generalist	nematode	Aphididae	sapfeeder	NO	specialist	insect	NO	202	5	202_5	7	-14	14	1000	10	nr	SE	304.93	10	199.1	10	198.528	136.136	greenhouse	YES	21	herbaceous_annual	endophagous_generalist_BG	sapfeeder_specialist_AG	Nr of individuals
202	2018	FRONTIERS IN ECOLOGY AND EVOLUTION	202_9	herbivore preference	Nr of individuals	Brassica_nigra	Meloidogyne_hapla	Brevicoryne_brassicae	BG	AG	Brassicaceae	herbaceous	annual	wild	4	Heteroderidae	endophagous	NO	generalist	nematode	Aphididae	sapfeeder	NO	specialist	insect	NO	202	6	202_6	7	-2	2	1000	10	nr	SE	4.94	4	6.51	4	4.14	3.12	greenhouse	YES	9	herbaceous_annual	endophagous_generalist_BG	sapfeeder_specialist_AG	Nr of individuals
202	2018	FRONTIERS IN ECOLOGY AND EVOLUTION	202_10	herbivore preference	Nr of individuals	Brassica_nigra	Meloidogyne_hapla	Brevicoryne_brassicae	BG	AG	Brassicaceae	herbaceous	annual	wild	4	Heteroderidae	endophagous	NO	generalist	nematode	Aphididae	sapfeeder	NO	specialist	insect	NO	202	7	202_7	7	-14	14	1000	10	nr	SE	132.02	4	289.66	4	161.58	287.68	greenhouse	YES	21	herbaceous_annual	endophagous_generalist_BG	sapfeeder_specialist_AG	Nr of individuals
206	2020	INSECTS	206_1	herbivore performance	Development time	Solanum_tuberosum	Phthorimaea_operculella	Phthorimaea_operculella	AG	BG	Solanaceae	herbaceous	perennial	cultivated	5	Gelechioidea	endophagous	NO	generalist	insect	Gelechioidea	endophagous	NO	generalist	insect	YES	206	1	206_1	20	0	10	9	1	days	SE	16.3404	30	17.8723	30	2.09766	2.79688	greenhouse	NO	30	herbaceous_perennial	endophagous_generalist_AG	endophagous_generalist_BG	Development time
206	2020	INSECTS	206_2	herbivore performance	Development time	Solanum_tuberosum	Phthorimaea_operculella	Phthorimaea_operculella	AG	BG	Solanaceae	herbaceous	perennial	cultivated	5	Gelechioidea	endophagous	NO	generalist	insect	Gelechioidea	endophagous	NO	generalist	insect	YES	206	1	206_1	20	0	10	18	1	days	SE	16.3404	30	18	30	2.09766	2.79688	greenhouse	NO	30	herbaceous_perennial	endophagous_generalist_AG	endophagous_generalist_BG	Development time
206	2020	INSECTS	206_3	herbivore performance	Development time	Solanum_tuberosum	Phthorimaea_operculella	Phthorimaea_operculella	AG	BG	Solanaceae	herbaceous	perennial	cultivated	5	Gelechioidea	endophagous	NO	generalist	insect	Gelechioidea	endophagous	NO	generalist	insect	YES	206	2	206_2	20	0	10	9	1	days	SE	17.234	30	16.5957	30	4.19532	2.79688	greenhouse	NO	30	herbaceous_perennial	endophagous_generalist_AG	endophagous_generalist_BG	Development time
206	2020	INSECTS	206_4	herbivore performance	Development time	Solanum_tuberosum	Phthorimaea_operculella	Phthorimaea_operculella	AG	BG	Solanaceae	herbaceous	perennial	cultivated	5	Gelechioidea	endophagous	NO	generalist	insect	Gelechioidea	endophagous	NO	generalist	insect	YES	206	2	206_2	20	0	10	18	1	days	SE	17.234	30	16.8511	30	4.19532	2.79688	greenhouse	NO	30	herbaceous_perennial	endophagous_generalist_AG	endophagous_generalist_BG	Development time
206	2020	INSECTS	206_5	herbivore performance	Mass	Solanum_tuberosum	Phthorimaea_operculella	Phthorimaea_operculella	AG	BG	Solanaceae	herbaceous	perennial	cultivated	5	Gelechioidea	endophagous	NO	generalist	insect	Gelechioidea	endophagous	NO	generalist	insect	YES	206	3	206_3	20	0	10	9	1	mg	SE	12.0795	30	12.3179	30	2.61166	1.7411	greenhouse	NO	30	herbaceous_perennial	endophagous_generalist_AG	endophagous_generalist_BG	Mass/size
206	2020	INSECTS	206_6	herbivore performance	Mass	Solanum_tuberosum	Phthorimaea_operculella	Phthorimaea_operculella	AG	BG	Solanaceae	herbaceous	perennial	cultivated	5	Gelechioidea	endophagous	NO	generalist	insect	Gelechioidea	endophagous	NO	generalist	insect	YES	206	3	206_3	20	0	10	18	1	mg	SE	12.0795	30	12.3179	30	2.61166	2.17638	greenhouse	NO	30	herbaceous_perennial	endophagous_generalist_AG	endophagous_generalist_BG	Mass/size
206	2020	INSECTS	206_7	herbivore performance	Mass	Solanum_tuberosum	Phthorimaea_operculella	Phthorimaea_operculella	AG	BG	Solanaceae	herbaceous	perennial	cultivated	5	Gelechioidea	endophagous	NO	generalist	insect	Gelechioidea	endophagous	NO	generalist	insect	YES	206	4	206_4	20	0	10	9	1	mg	SE	10.4106	30	8.98013	30	2.61166	2.17638	greenhouse	NO	30	herbaceous_perennial	endophagous_generalist_AG	endophagous_generalist_BG	Mass/size
206	2020	INSECTS	206_8	herbivore performance	Mass	Solanum_tuberosum	Phthorimaea_operculella	Phthorimaea_operculella	AG	BG	Solanaceae	herbaceous	perennial	cultivated	5	Gelechioidea	endophagous	NO	generalist	insect	Gelechioidea	endophagous	NO	generalist	insect	YES	206	4	206_4	20	0	10	18	1	mg	SE	10.4106	30	9.45695	30	2.61166	1.7411	greenhouse	NO	30	herbaceous_perennial	endophagous_generalist_AG	endophagous_generalist_BG	Mass/size
206	2020	INSECTS	206_9	herbivore performance	Development time	Solanum_tuberosum	Phthorimaea_operculella	Phthorimaea_operculella	AG	BG	Solanaceae	herbaceous	perennial	cultivated	5	Gelechioidea	endophagous	NO	generalist	insect	Gelechioidea	endophagous	NO	generalist	insect	YES	206	5	206_5	20	0	10	9	1	days	SE	8.3617	30	8.10638	30	1.74805	1.39844	greenhouse	NO	30	herbaceous_perennial	endophagous_generalist_AG	endophagous_generalist_BG	Development time
206	2020	INSECTS	206_10	herbivore performance	Development time	Solanum_tuberosum	Phthorimaea_operculella	Phthorimaea_operculella	AG	BG	Solanaceae	herbaceous	perennial	cultivated	5	Gelechioidea	endophagous	NO	generalist	insect	Gelechioidea	endophagous	NO	generalist	insect	YES	206	5	206_5	20	0	10	18	1	days	SE	8.3617	30	8.3617	30	1.74805	1.74805	greenhouse	NO	30	herbaceous_perennial	endophagous_generalist_AG	endophagous_generalist_BG	Development time
206	2020	INSECTS	206_11	herbivore performance	Development time	Solanum_tuberosum	Phthorimaea_operculella	Phthorimaea_operculella	AG	BG	Solanaceae	herbaceous	perennial	cultivated	5	Gelechioidea	endophagous	NO	generalist	insect	Gelechioidea	endophagous	NO	generalist	insect	YES	206	6	206_6	20	0	10	9	1	days	SE	7.91489	30	8.48936	30	1.74805	2.44727	greenhouse	NO	30	herbaceous_perennial	endophagous_generalist_AG	endophagous_generalist_BG	Development time
206	2020	INSECTS	206_12	herbivore performance	Development time	Solanum_tuberosum	Phthorimaea_operculella	Phthorimaea_operculella	AG	BG	Solanaceae	herbaceous	perennial	cultivated	5	Gelechioidea	endophagous	NO	generalist	insect	Gelechioidea	endophagous	NO	generalist	insect	YES	206	6	206_6	20	0	10	18	1	days	SE	7.91489	30	8.17021	30	1.74805	1.74805	greenhouse	NO	30	herbaceous_perennial	endophagous_generalist_AG	endophagous_generalist_BG	Development time
207	2017	NEW PHYTOLOGIST	207_1	herbivore preference	Nr of individuals	Zea_mays	Spodoptera_frugiperda	Diabrotica_virgifera_virgifera	AG	BG	Poaceae	herbaceous	annual	cultivated	2	Noctuidae	chewer	NO	generalist	insect	Chrysomelidae	chewer	NO	specialist	insect	NO	207	1	207_1	2	0	0	12	6	nr	SE	2.875	24	1.03571	24	0.874818	0.874818	greenhouse	NO	2	herbaceous_annual	chewer_generalist_AG	chewer_specialist_BG	Nr of individuals
207	2017	NEW PHYTOLOGIST	207_2	herbivore preference	Nr of individuals	Zea_mays	Diabrotica_virgifera_virgifera	Diabrotica_virgifera_virgifera	BG	BG	Poaceae	herbaceous	annual	cultivated	2	Chrysomelidae	chewer	NO	specialist	insect	Chrysomelidae	chewer	NO	specialist	insect	YES	207	2	207_2	4	0	0	6	6	nr	SE	1.13004	36	2.86996	36	0.860987	1.29148	greenhouse	NO	4	herbaceous_annual	chewer_specialist_BG	chewer_specialist_BG	Nr of individuals
207	2017	NEW PHYTOLOGIST	207_3	herbivore preference	Nr of individuals	Zea_mays	Diabrotica_virgifera_virgifera	Diabrotica_virgifera_virgifera	BG	BG	Poaceae	herbaceous	annual	cultivated	2	Chrysomelidae	chewer	NO	specialist	insect	Chrysomelidae	chewer	NO	specialist	insect	YES	207	3	207_3	4	0	0	6	6	nr	SE	1.14973	18	4.83957	18	1.21002	1.1344	greenhouse	NO	4	herbaceous_annual	chewer_specialist_BG	chewer_specialist_BG	Nr of individuals
207	2017	NEW PHYTOLOGIST	207_4	herbivore preference	Nr of individuals	Zea_mays	Spodoptera_frugiperda	Diabrotica_virgifera_virgifera	AG	BG	Poaceae	herbaceous	annual	cultivated	2	Noctuidae	chewer	NO	generalist	insect	Chrysomelidae	chewer	NO	specialist	insect	NO	207	4	207_4	2	0	0	12	6	nr	SE	3.8057	18	2.1836	18	1.21002	1.1344	greenhouse	NO	2	herbaceous_annual	chewer_generalist_AG	chewer_specialist_BG	Nr of individuals
217	2005	OECOLOGIA	217_1	herbivore performance	Survival	Lythrum_salicaria	Galerucella_calmariensis	Hylobius_transversovittatus	AG	BG	Lythraceae	herbaceous	perennial	wild	364	Chrysomelidae	chewer	NO	specialist	insect	Curculionidae	endophagous	NO	specialist	insect	NO	217	1	217_1	28	0	28	2	5	%	SE	37.8623	10	21.9203	10	24.6337	18.332	field	NO	56	herbaceous_perennial	chewer_specialist_AG	endophagous_specialist_BG	Survival
217	2005	OECOLOGIA	217_2	herbivore performance	Survival	Lythrum_salicaria	Galerucella_calmariensis	Hylobius_transversovittatus	AG	BG	Lythraceae	herbaceous	perennial	wild	364	Chrysomelidae	chewer	NO	specialist	insect	Curculionidae	endophagous	NO	specialist	insect	NO	217	1	217_1	28	0	28	4	5	%	SE	37.8623	10	29.7101	10	24.6337	22.9151	field	NO	56	herbaceous_perennial	chewer_specialist_AG	endophagous_specialist_BG	Survival
217	2005	OECOLOGIA	217_3	herbivore performance	Survival	Lythrum_salicaria	Galerucella_calmariensis	Hylobius_transversovittatus	AG	BG	Lythraceae	herbaceous	perennial	wild	364	Chrysomelidae	chewer	NO	specialist	insect	Curculionidae	endophagous	NO	specialist	insect	NO	217	1	217_1	28	0	28	6	5	%	SE	37.8623	10	19.7464	10	24.6337	17.7592	field	NO	56	herbaceous_perennial	chewer_specialist_AG	endophagous_specialist_BG	Survival
217	2005	OECOLOGIA	217_4	herbivore performance	Survival	Lythrum_salicaria	Galerucella_calmariensis	Hylobius_transversovittatus	AG	BG	Lythraceae	herbaceous	perennial	wild	364	Chrysomelidae	chewer	NO	specialist	insect	Curculionidae	endophagous	NO	specialist	insect	NO	217	1	217_1	28	0	28	8	5	%	SE	37.8623	10	7.78986	10	24.6337	11.4575	field	NO	56	herbaceous_perennial	chewer_specialist_AG	endophagous_specialist_BG	Survival
217	2005	OECOLOGIA	217_5	herbivore performance	Mass	Lythrum_salicaria	Galerucella_calmariensis	Hylobius_transversovittatus	AG	BG	Lythraceae	herbaceous	perennial	wild	364	Chrysomelidae	chewer	NO	specialist	insect	Curculionidae	endophagous	NO	specialist	insect	NO	217	2	217_2	28	0	28	2	5	mg	SE	25.6067	10	23.9331	10	16.4068	14.819	field	NO	56	herbaceous_perennial	chewer_specialist_AG	endophagous_specialist_BG	Mass/size
217	2005	OECOLOGIA	217_6	herbivore performance	Mass	Lythrum_salicaria	Galerucella_calmariensis	Hylobius_transversovittatus	AG	BG	Lythraceae	herbaceous	perennial	wild	364	Chrysomelidae	chewer	NO	specialist	insect	Curculionidae	endophagous	NO	specialist	insect	NO	217	2	217_2	28	0	28	4	5	mg	SE	25.6067	10	27.7824	10	16.4068	20.6408	field	NO	56	herbaceous_perennial	chewer_specialist_AG	endophagous_specialist_BG	Mass/size
217	2005	OECOLOGIA	217_7	herbivore performance	Mass	Lythrum_salicaria	Galerucella_calmariensis	Hylobius_transversovittatus	AG	BG	Lythraceae	herbaceous	perennial	wild	364	Chrysomelidae	chewer	NO	specialist	insect	Curculionidae	endophagous	NO	specialist	insect	NO	217	2	217_2	28	0	28	6	5	mg	SE	25.6067	10	29.2887	10	16.4068	15.8775	field	NO	56	herbaceous_perennial	chewer_specialist_AG	endophagous_specialist_BG	Mass/size
217	2005	OECOLOGIA	217_8	herbivore performance	Mass	Lythrum_salicaria	Galerucella_calmariensis	Hylobius_transversovittatus	AG	BG	Lythraceae	herbaceous	perennial	wild	364	Chrysomelidae	chewer	NO	specialist	insect	Curculionidae	endophagous	NO	specialist	insect	NO	217	2	217_2	28	0	28	8	5	mg	SE	25.6067	10	30.6276	10	16.4068	40.7524	field	NO	56	herbaceous_perennial	chewer_specialist_AG	endophagous_specialist_BG	Mass/size
217	2005	OECOLOGIA	217_9	herbivore preference	Nr of offspring	Lythrum_salicaria	Galerucella_calmariensis	Hylobius_transversovittatus	AG	BG	Lythraceae	herbaceous	perennial	wild	364	Chrysomelidae	chewer	NO	specialist	insect	Curculionidae	endophagous	NO	specialist	insect	NO	217	3	217_3		0	7		1	nr	SE	10.69	24	8.55	24	7.64241	4.70302	field	NO		herbaceous_perennial	chewer_specialist_AG	endophagous_specialist_BG	Nr of offspring
217	2005	OECOLOGIA	217_10	herbivore preference	Nr of offspring	Lythrum_salicaria	Galerucella_calmariensis	Hylobius_transversovittatus	AG	BG	Lythraceae	herbaceous	perennial	wild	364	Chrysomelidae	chewer	NO	specialist	insect	Curculionidae	endophagous	NO	specialist	insect	NO	217	3	217_3		0	7		1	nr	SE	10.69	24	11.36	24	7.64241	7.2015	field	NO		herbaceous_perennial	chewer_specialist_AG	endophagous_specialist_BG	Nr of offspring
245	2016	FRONTIERS IN PLANT SCIENCE	245_1	herbivore performance	Fecundity_PopulationSize	Brassica_nigra	Pratylenchus_penetrans	Brevicoryne_brassicae	BG	AG	Brassicaceae	herbaceous	annual	wild	3	Pratylenchidae	endophagous	NO	generalist	nematode	Aphididae	sapfeeder	NO	specialist	insect	NO	245	1	245_1	21	-14	14	400	5	nr	SE	85.7143	22	71.1246	22	45.6211	29.9388	greenhouse	YES	35	herbaceous_annual	endophagous_generalist_BG	sapfeeder_specialist_AG	Fecundity
245	2016	FRONTIERS IN PLANT SCIENCE	245_2	herbivore performance	Fecundity_PopulationSize	Brassica_nigra	Meloidogyne_spp.	Brevicoryne_brassicae	BG	AG	Brassicaceae	herbaceous	annual	wild	3	Heteroderidae	endophagous	NO	generalist	nematode	Aphididae	sapfeeder	NO	specialist	insect	NO	245	1	245_1	21	-14	14	400	5	nr	SE	85.7143	22	94.2249	22	45.6211	35.6415	greenhouse	YES	35	herbaceous_annual	endophagous_generalist_BG	sapfeeder_specialist_AG	Fecundity
245	2016	FRONTIERS IN PLANT SCIENCE	245_3	herbivore performance	Fecundity_PopulationSize	Brassica_nigra	Meloidogyne_spp.	Brevicoryne_brassicae	BG	AG	Brassicaceae	herbaceous	annual	wild	3	Heteroderidae	endophagous	NO	generalist	nematode	Aphididae	sapfeeder	NO	specialist	insect	NO	245	2	245_2	21	-16	16	400	1	nr	SE	3.5	22	3.51	22	0.609754	0.609754	greenhouse	YES	37	herbaceous_annual	endophagous_generalist_BG	sapfeeder_specialist_AG	Fecundity
245	2016	FRONTIERS IN PLANT SCIENCE	245_4	herbivore performance	Development time	Brassica_nigra	Meloidogyne_spp.	Brevicoryne_brassicae	BG	AG	Brassicaceae	herbaceous	annual	wild	3	Heteroderidae	endophagous	NO	generalist	nematode	Aphididae	sapfeeder	NO	specialist	insect	NO	245	3	245_3	21	-16	16	400	1	days	SE	10.2	22	10	22	0.938083	0.469042	greenhouse	YES	37	herbaceous_annual	endophagous_generalist_BG	sapfeeder_specialist_AG	Development time
245	2016	FRONTIERS IN PLANT SCIENCE	245_5	herbivore performance	Development time	Brassica_nigra	Pratylenchus_penetrans	Brevicoryne_brassicae	BG	AG	Brassicaceae	herbaceous	annual	wild	3	Pratylenchidae	endophagous	NO	generalist	nematode	Aphididae	sapfeeder	NO	specialist	insect	NO	245	3	245_3	21	-16	16	400	1	days	SE	10.2	22	10.3	22	0.938083	0.938083	greenhouse	YES	37	herbaceous_annual	endophagous_generalist_BG	sapfeeder_specialist_AG	Development time
245	2016	FRONTIERS IN PLANT SCIENCE	245_6	herbivore performance	Fecundity_PopulationSize	Brassica_nigra	Pratylenchus_penetrans	Brevicoryne_brassicae	BG	AG	Brassicaceae	herbaceous	annual	wild	3	Pratylenchidae	endophagous	NO	generalist	nematode	Aphididae	sapfeeder	NO	specialist	insect	NO	245	2	245_2	21	-16	16	400	1	nr	SE	3.5	22	3.08	22	0.609754	0.609754	greenhouse	YES	37	herbaceous_annual	endophagous_generalist_BG	sapfeeder_specialist_AG	Fecundity
261	2007	BASIC AND APPLIED ECOLOGY	261_1	herbivore performance	Fecundity_PopulationSize	Plantago_lanceolata	Pratylenchus_penetrans	Myzus_persicae	BG	AG	Plantaginaceae	herbaceous	perennial	wild	1	Pratylenchidae	endophagous	NO	generalist	nematode	Aphididae	sapfeeder	NO	generalist	insect	NO	261	1	261_1	29	0	7	94	1	nr	SE	7.10145	8	3.98551	8	2.56198	2.56198	greenhouse	NO	36	herbaceous_perennial	endophagous_generalist_BG	sapfeeder_generalist_AG	Fecundity
264	2011	BASIC AND APPLIED ECOLOGY	264_1	herbivore preference	Nr of individuals	Abies_balsamea	Alces_alces	Paradiplosis_tumifex	AG	AG	Pinaceae	woody	perennial	wild		Cervidae	chewer	NO	generalist	mammal	Cecidomyiidae	endophagous	NO	specialist	insect	NO	264	1	264_1						nr	SE	0.0996169	20	0.0130268	40	0.1782	0.0387712	field			woody_perennial	chewer_generalist_AG	endophagous_specialist_AG	Nr of individuals
264	2011	BASIC AND APPLIED ECOLOGY	264_2	herbivore preference	Nr of individuals	Abies_balsamea	Alces_alces	Paradiplosis_tumifex	AG	AG	Pinaceae	woody	perennial	wild		Cervidae	chewer	NO	generalist	mammal	Cecidomyiidae	endophagous	NO	specialist	insect	NO	264	2	264_2						nr	SE	0.147893	20	0.0582375	40	0.092527	0.213242	field			woody_perennial	chewer_generalist_AG	endophagous_specialist_AG	Nr of individuals
264	2011	BASIC AND APPLIED ECOLOGY	264_3	herbivore performance	Survival	Abies_balsamea	Alces_alces	Paradiplosis_tumifex	AG	AG	Pinaceae	woody	perennial	wild		Cervidae	chewer	NO	generalist	mammal	Cecidomyiidae	endophagous	NO	specialist	insect	NO	264	3	264_3						%	SE	35.5	541	32.7	596	118.623	212.394	field			woody_perennial	chewer_generalist_AG	endophagous_specialist_AG	Survival
264	2011	BASIC AND APPLIED ECOLOGY	264_4	herbivore performance	Mass	Abies_balsamea	Alces_alces	Paradiplosis_tumifex	AG	AG	Pinaceae	woody	perennial	wild		Cervidae	chewer	NO	generalist	mammal	Cecidomyiidae	endophagous	NO	specialist	insect	NO	264	4	264_4						mg	SE	5.1	177	5.6	158	7.98248	6.2849	field			woody_perennial	chewer_generalist_AG	endophagous_specialist_AG	Mass/size
273	2022	ENTOMOLOGIA EXPERIMENTALIS ET APPLICATA	273_1	plant performance	Biomass	Brachypodium_distachyon	Helicoverpa_armigera	Acheta_domesticus	AG	AG	Poaceae	herbaceous	annual	wild	6	Noctuidae	chewer	NO	generalist	insect	Gryllidae	chewer	YES	generalist	insect	NO	273	1	273_1	6	0	6	1	1	g	SE	0.158491	10	0.150943	20	0.0596656	0.101256	greenhouse	NO	12	herbaceous_annual	chewer_generalist_AG	chewer_generalist_AG	Biomass
273	2022	ENTOMOLOGIA EXPERIMENTALIS ET APPLICATA	273_2	herbivore performance	Mass increase	Brachypodium_distachyon	Helicoverpa_armigera	Acheta_domesticus	AG	AG	Poaceae	herbaceous	annual	wild	6	Noctuidae	chewer	NO	generalist	insect	Gryllidae	chewer	YES	generalist	insect	NO	273	2	273_2	6	0	6	1	1	rgr	SE	12.4503	10	15.894	20	1.67538	2.36934	greenhouse	NO	12	herbaceous_annual	chewer_generalist_AG	chewer_generalist_AG	Mass/size
282	2009	ECOLOGICAL ENTOMOLOGY	282_1	herbivore performance	Fecundity_PopulationSize	Nicotiana_tabacum	Myzus_persicae	Tylenchorhynchus_spp.	AG	BG	Solanaceae	herbaceous	annual	cultivated		Aphididae	sapfeeder	NO	generalist	insect	Belonolaimidae	endophagous	NO	generalist	nematode	NO	282	1	282_1		-90	90	25			SE	0.79934	14	1.00264	14	0.622375	0.708816	field	YES		herbaceous_annual	sapfeeder_generalist_AG	endophagous_generalist_BG	Fecundity
282	2009	ECOLOGICAL ENTOMOLOGY	282_2	herbivore performance	Fecundity_PopulationSize	Nicotiana_tabacum	Myzus_persicae	Tylenchorhynchus_spp.	AG	BG	Solanaceae	herbaceous	annual	cultivated		Aphididae	sapfeeder	NO	generalist	insect	Belonolaimidae	endophagous	NO	generalist	nematode	NO	282	2	282_2		-90	90	25			SE	0.23537	14	0.341479	14	0.216559	0.223778	field	YES		herbaceous_annual	sapfeeder_generalist_AG	endophagous_generalist_BG	Fecundity
282	2009	ECOLOGICAL ENTOMOLOGY	282_3	herbivore performance	Fecundity_PopulationSize	Nicotiana_tabacum	Manduca_sexta	Tylenchorhynchus_spp.	AG	BG	Solanaceae	herbaceous	annual	cultivated		Sphingidae	chewer	NO	specialist	insect	Belonolaimidae	endophagous	NO	generalist	nematode	NO	282	1	282_1		-90	90	1			SE	0.79934	14	0.891749	14	0.622375	0.726104	field	YES		herbaceous_annual	chewer_specialist_AG	endophagous_generalist_BG	Fecundity
282	2009	ECOLOGICAL ENTOMOLOGY	282_4	herbivore performance	Fecundity_PopulationSize	Nicotiana_tabacum	Manduca_sexta	Tylenchorhynchus_spp.	AG	BG	Solanaceae	herbaceous	annual	cultivated		Sphingidae	chewer	NO	specialist	insect	Belonolaimidae	endophagous	NO	generalist	nematode	NO	282	2	282_2		-90	90	1			SE	0.23537	14	0.370418	14	0.216559	0.303183	field	YES		herbaceous_annual	chewer_specialist_AG	endophagous_generalist_BG	Fecundity
282	2009	ECOLOGICAL ENTOMOLOGY	282_5	herbivore performance	Fecundity_PopulationSize	Nicotiana_tabacum	Myzus_persicae	Helicotylenchus_spp.	AG	BG	Solanaceae	herbaceous	annual	cultivated		Aphididae	sapfeeder	NO	generalist	insect	Hoplolaimidae	endophagous	NO	generalist	nematode	NO	282	3	282_3		-90	90	25			SE	0.425217	14	0.48	14	0.175695	0.273304	field	YES		herbaceous_annual	sapfeeder_generalist_AG	endophagous_generalist_BG	Fecundity
282	2009	ECOLOGICAL ENTOMOLOGY	282_6	herbivore performance	Fecundity_PopulationSize	Nicotiana_tabacum	Myzus_persicae	Helicotylenchus_spp.	AG	BG	Solanaceae	herbaceous	annual	cultivated		Aphididae	sapfeeder	NO	generalist	insect	Hoplolaimidae	endophagous	NO	generalist	nematode	NO	282	4	282_4		-90	90	25			SE	0.384906	14	0.371321	14	0.35581	0.296509	field	YES		herbaceous_annual	sapfeeder_generalist_AG	endophagous_generalist_BG	Fecundity
282	2009	ECOLOGICAL ENTOMOLOGY	282_7	herbivore performance	Fecundity_PopulationSize	Nicotiana_tabacum	Manduca_sexta	Helicotylenchus_spp.	AG	BG	Solanaceae	herbaceous	annual	cultivated		Sphingidae	chewer	NO	specialist	insect	Hoplolaimidae	endophagous	NO	generalist	nematode	NO	282	3	282_3		-90	90	1			SE	0.425217	14	0.576522	14	0.175695	0.361151	field	YES		herbaceous_annual	chewer_specialist_AG	endophagous_generalist_BG	Fecundity
282	2009	ECOLOGICAL ENTOMOLOGY	282_8	herbivore performance	Fecundity_PopulationSize	Nicotiana_tabacum	Manduca_sexta	Helicotylenchus_spp.	AG	BG	Solanaceae	herbaceous	annual	cultivated		Sphingidae	chewer	NO	specialist	insect	Hoplolaimidae	endophagous	NO	generalist	nematode	NO	282	4	282_4		-90	90	1			SE	0.384906	14	0.541132	14	0.35581	0.288037	field	YES		herbaceous_annual	chewer_specialist_AG	endophagous_generalist_BG	Fecundity
282	2009	ECOLOGICAL ENTOMOLOGY	282_9	herbivore performance	Mass increase	Nicotiana_tabacum	Meloidogyne_incognita	Spodoptera_exigua	BG	AG	Solanaceae	herbaceous	annual	cultivated		Heteroderidae	endophagous	NO	generalist	nematode	Noctuidae	chewer	NO	generalist	insect	NO	282	5	282_5	45	0	4	100000	1	rgr	SE	0.462829	75	0.513816	74	0.18517	0.212228	field	NO	49	herbaceous_annual	endophagous_generalist_BG	chewer_generalist_AG	Mass/size
296	2013	JOURNAL OF CHEMICAL ECOLOGY	296_1	herbivore performance	Development time	Brassica_oleracea	Heterodera_schachtii	Brevicoryne_brassicae	BG	AG	Brassicaceae	herbaceous	biennial	cultivated	6	Heteroderidae	endophagous	NO	generalist	nematode	Aphididae	sapfeeder	NO	specialist	insect	NO	296	6	296_6	28	-112	112	500	5	days	SE	3.77876	15	6.65929	18	1.55948	3.54805	greenhouse	YES	140	herbaceous_biennial	endophagous_generalist_BG	sapfeeder_specialist_AG	Development time
296	2013	JOURNAL OF CHEMICAL ECOLOGY	296_2	plant performance	Biomass	Brassica_oleracea	Heterodera_schachtii	Brevicoryne_brassicae	BG	AG	Brassicaceae	herbaceous	biennial	cultivated	6	Heteroderidae	endophagous	NO	generalist	nematode	Aphididae	sapfeeder	NO	specialist	insect	NO	296	1	296_1	28	-112	112	500	5	g	SE	3.49	15	3.02	18	0.658407	0.46669	greenhouse	YES	140	herbaceous_biennial	endophagous_generalist_BG	sapfeeder_specialist_AG	Biomass
296	2013	JOURNAL OF CHEMICAL ECOLOGY	296_3	plant performance	Biomass	Brassica_oleracea	Heterodera_schachtii	Brevicoryne_brassicae	BG	AG	Brassicaceae	herbaceous	biennial	cultivated	6	Heteroderidae	endophagous	NO	generalist	nematode	Aphididae	sapfeeder	NO	specialist	insect	NO	296	2	296_2	28	-112	112	500	5	g	SE	1.7	15	1.9	18	0.271109	0.59397	greenhouse	YES	140	herbaceous_biennial	endophagous_generalist_BG	sapfeeder_specialist_AG	Biomass
328	2011	ECOLOGICAL ENTOMOLOGY	328_1	herbivore performance	Mass	Rubus_idaeus	Otiorhynchus_sulcatus	Otiorhynchus_sulcatus	BG	BG	Rosaceae	woody	perennial	cultivated		Curculionidae	chewer	NO	generalist	insect	Curculionidae	chewer	NO	generalist	insect	YES	328	1	328_1	28	0	42	40	40	mg	SE	13.0534	242	10.5344	215	5.70004	4.02949	greenhouse	NO	70	woody_perennial	chewer_generalist_BG	chewer_generalist_BG	Mass/size
328	2011	ECOLOGICAL ENTOMOLOGY	328_2	herbivore preference	Nr of offspring	Rubus_idaeus	Otiorhynchus_sulcatus	Otiorhynchus_sulcatus	BG	AG	Rosaceae	woody	perennial	cultivated		Curculionidae	chewer	NO	generalist	insect	Curculionidae	chewer	NO	generalist	insect	YES	328	2	328_2	28	0	14	40	1	nr	SE	23.5537	35	30	35	21.2686	30.8027	greenhouse	NO	42	woody_perennial	chewer_generalist_BG	chewer_generalist_AG	Nr of offspring
342	2013	JOURNAL OF CHEMICAL ECOLOGY	342_1	herbivore performance	Mass increase	Jacobaea_vulgaris	Agriotes_lineatus	Mamestra_brassicae	BG	AG	Asteraceae	herbaceous	biennial	wild	6	Elateridae	chewer	NO	generalist	insect	Noctuidae	chewer	NO	generalist	insect	NO	342	1	342_1	14	-28	28	2	2	rgr	SE	0.1	15	0.07	15	0.0348569	0.0309839	greenhouse	YES	42	herbaceous_biennial	chewer_generalist_BG	chewer_generalist_AG	Mass/size
342	2013	JOURNAL OF CHEMICAL ECOLOGY	342_2	herbivore performance	Mortality	Jacobaea_vulgaris	Agriotes_lineatus	Mamestra_brassicae	BG	AG	Asteraceae	herbaceous	biennial	wild	6	Elateridae	chewer	NO	generalist	insect	Noctuidae	chewer	NO	generalist	insect	NO	342	2	342_2	14	-28	28	2	2	%	SE	43	20	38	20	33.541	40.2492	greenhouse	YES	42	herbaceous_biennial	chewer_generalist_BG	chewer_generalist_AG	Mortality
443	2022	OECOLOGIA	443_1	herbivore performance	Survival	Brassica_oleracea	Autographa_gamma	Delia_radicum	AG	BG	Brassicaceae	herbaceous	biennial	cultivated	3	Noctuidae	chewer	NO	generalist	insect	Anthomyiidae	chewer	NO	specialist	insect	NO	443	1	443_1	2	0	38	10	10	%	SE	79.7619	107	69.4444	94	57.4671	73.0999	greenhouse	NO	40	herbaceous_biennial	chewer_generalist_AG	chewer_specialist_BG	Survival
443	2022	OECOLOGIA	443_2	herbivore performance	Survival	Brassica_oleracea	Mamestra_brassicae	Delia_radicum	AG	BG	Brassicaceae	herbaceous	biennial	cultivated	3	Noctuidae	chewer	NO	generalist	insect	Anthomyiidae	chewer	NO	specialist	insect	NO	443	1	443_1	2	0	38	10	10	%	SE	79.7619	107	49.2063	74	57.4671	68.2724	greenhouse	NO	40	herbaceous_biennial	chewer_generalist_AG	chewer_specialist_BG	Survival
443	2022	OECOLOGIA	443_3	herbivore performance	Survival	Brassica_oleracea	Athalia_rosae	Delia_radicum	AG	BG	Brassicaceae	herbaceous	biennial	cultivated	3	Tenthredinidae	chewer	NO	specialist	insect	Anthomyiidae	chewer	NO	specialist	insect	NO	443	1	443_1	2	0	38	4	10	%	SE	79.7619	107	66.2698	102	57.4671	76.1471	greenhouse	NO	40	herbaceous_biennial	chewer_specialist_AG	chewer_specialist_BG	Survival
443	2022	OECOLOGIA	443_4	herbivore performance	Survival	Brassica_oleracea	Pieris_brassicae	Delia_radicum	AG	BG	Brassicaceae	herbaceous	biennial	cultivated	3	Pieridae	chewer	NO	specialist	insect	Anthomyiidae	chewer	NO	specialist	insect	NO	443	1	443_1	2	0	38	5	10	%	SE	79.7619	107	57.1429	107	57.4671	73.8863	greenhouse	NO	40	herbaceous_biennial	chewer_specialist_AG	chewer_specialist_BG	Survival
443	2022	OECOLOGIA	443_5	herbivore performance	Survival	Brassica_oleracea	Phaedon_cochleariae	Delia_radicum	AG	BG	Brassicaceae	herbaceous	biennial	cultivated	3	Chrysomelidae	chewer	NO	specialist	insect	Anthomyiidae	chewer	NO	specialist	insect	NO	443	1	443_1	2	0	38	10	10	%	SE	79.7619	107	59.127	102	57.4671	72.1393	greenhouse	NO	40	herbaceous_biennial	chewer_specialist_AG	chewer_specialist_BG	Survival
443	2022	OECOLOGIA	443_6	herbivore performance	Survival	Brassica_oleracea	Plutella_xylostella	Delia_radicum	AG	BG	Brassicaceae	herbaceous	biennial	cultivated	3	Plutellidae	chewer	NO	specialist	insect	Anthomyiidae	chewer	NO	specialist	insect	NO	443	1	443_1	2	0	38	10	10	%	SE	79.7619	107	59.127	87	57.4671	70.3255	greenhouse	NO	40	herbaceous_biennial	chewer_specialist_AG	chewer_specialist_BG	Survival
443	2022	OECOLOGIA	443_7	herbivore performance	Body size	Brassica_oleracea	Autographa_gamma	Delia_radicum	AG	BG	Brassicaceae	herbaceous	biennial	cultivated	3	Noctuidae	chewer	NO	generalist	insect	Anthomyiidae	chewer	NO	specialist	insect	NO	443	2	443_2	2	0	38	10	10	mm	SE	1.80898	51	1.79222	54	0.0940787	0.0968062	greenhouse	NO	40	herbaceous_biennial	chewer_generalist_AG	chewer_specialist_BG	Mass/size
443	2022	OECOLOGIA	443_8	herbivore performance	Body size	Brassica_oleracea	Mamestra_brassicae	Delia_radicum	AG	BG	Brassicaceae	herbaceous	biennial	cultivated	3	Noctuidae	chewer	NO	generalist	insect	Anthomyiidae	chewer	NO	specialist	insect	NO	443	2	443_2	2	0	38	10	10	mm	SE	1.80898	51	1.79461	33	0.0940787	0.0687972	greenhouse	NO	40	herbaceous_biennial	chewer_generalist_AG	chewer_specialist_BG	Mass/size
443	2022	OECOLOGIA	443_9	herbivore performance	Body size	Brassica_oleracea	Athalia_rosae	Delia_radicum	AG	BG	Brassicaceae	herbaceous	biennial	cultivated	3	Tenthredinidae	chewer	NO	specialist	insect	Anthomyiidae	chewer	NO	specialist	insect	NO	443	2	443_2	2	0	38	4	10	mm	SE	1.80898	51	1.78024	56	0.0940787	0.0896205	greenhouse	NO	40	herbaceous_biennial	chewer_specialist_AG	chewer_specialist_BG	Mass/size
443	2022	OECOLOGIA	443_10	herbivore performance	Body size	Brassica_oleracea	Pieris_brassicae	Delia_radicum	AG	BG	Brassicaceae	herbaceous	biennial	cultivated	3	Pieridae	chewer	NO	specialist	insect	Anthomyiidae	chewer	NO	specialist	insect	NO	443	2	443_2	2	0	38	5	10	mm	SE	1.80898	51	1.80299	56	0.0940787	0.0806585	greenhouse	NO	40	herbaceous_biennial	chewer_specialist_AG	chewer_specialist_BG	Mass/size
443	2022	OECOLOGIA	443_11	herbivore performance	Body size	Brassica_oleracea	Phaedon_cochleariae	Delia_radicum	AG	BG	Brassicaceae	herbaceous	biennial	cultivated	3	Chrysomelidae	chewer	NO	specialist	insect	Anthomyiidae	chewer	NO	specialist	insect	NO	443	2	443_2	2	0	38	10	10	mm	SE	1.80898	51	1.78024	51	0.0940787	0.0940787	greenhouse	NO	40	herbaceous_biennial	chewer_specialist_AG	chewer_specialist_BG	Mass/size
443	2022	OECOLOGIA	443_12	herbivore performance	Body size	Brassica_oleracea	Plutella_xylostella	Delia_radicum	AG	BG	Brassicaceae	herbaceous	biennial	cultivated	3	Plutellidae	chewer	NO	specialist	insect	Anthomyiidae	chewer	NO	specialist	insect	NO	443	2	443_2	2	0	38	10	10	mm	SE	1.80898	51	1.79701	41	0.0940787	0.0536789	greenhouse	NO	40	herbaceous_biennial	chewer_specialist_AG	chewer_specialist_BG	Mass/size
443	2022	OECOLOGIA	443_13	herbivore performance	Body size	Brassica_oleracea	Autographa_gamma	Delia_radicum	AG	BG	Brassicaceae	herbaceous	biennial	cultivated	3	Noctuidae	chewer	NO	generalist	insect	Anthomyiidae	chewer	NO	specialist	insect	NO	443	3	443_3	2	0	38	10	10	mm	SE	1.92754	57	1.90479	40	0.0723337	0.0833175	greenhouse	NO	40	herbaceous_biennial	chewer_generalist_AG	chewer_specialist_BG	Mass/size
443	2022	OECOLOGIA	443_14	herbivore performance	Body size	Brassica_oleracea	Mamestra_brassicae	Delia_radicum	AG	BG	Brassicaceae	herbaceous	biennial	cultivated	3	Noctuidae	chewer	NO	generalist	insect	Anthomyiidae	chewer	NO	specialist	insect	NO	443	3	443_3	2	0	38	10	10	mm	SE	1.92754	57	1.92395	41	0.0723337	0.0690157	greenhouse	NO	40	herbaceous_biennial	chewer_generalist_AG	chewer_specialist_BG	Mass/size
443	2022	OECOLOGIA	443_15	herbivore performance	Body size	Brassica_oleracea	Athalia_rosae	Delia_radicum	AG	BG	Brassicaceae	herbaceous	biennial	cultivated	3	Tenthredinidae	chewer	NO	specialist	insect	Anthomyiidae	chewer	NO	specialist	insect	NO	443	3	443_3	2	0	38	4	10	mm	SE	1.92754	57	1.89042	46	0.0723337	0.073103	greenhouse	NO	40	herbaceous_biennial	chewer_specialist_AG	chewer_specialist_BG	Mass/size
443	2022	OECOLOGIA	443_16	herbivore performance	Body size	Brassica_oleracea	Pieris_brassicae	Delia_radicum	AG	BG	Brassicaceae	herbaceous	biennial	cultivated	3	Pieridae	chewer	NO	specialist	insect	Anthomyiidae	chewer	NO	specialist	insect	NO	443	3	443_3	2	0	38	5	10	mm	SE	1.92754	57	1.92515	52	0.0723337	0.0777245	greenhouse	NO	40	herbaceous_biennial	chewer_specialist_AG	chewer_specialist_BG	Mass/size
443	2022	OECOLOGIA	443_17	herbivore performance	Body size	Brassica_oleracea	Phaedon_cochleariae	Delia_radicum	AG	BG	Brassicaceae	herbaceous	biennial	cultivated	3	Chrysomelidae	chewer	NO	specialist	insect	Anthomyiidae	chewer	NO	specialist	insect	NO	443	3	443_3	2	0	38	10	10	mm	SE	1.92754	57	1.90958	51	0.0723337	0.0769735	greenhouse	NO	40	herbaceous_biennial	chewer_specialist_AG	chewer_specialist_BG	Mass/size
443	2022	OECOLOGIA	443_18	herbivore performance	Body size	Brassica_oleracea	Plutella_xylostella	Delia_radicum	AG	BG	Brassicaceae	herbaceous	biennial	cultivated	3	Plutellidae	chewer	NO	specialist	insect	Anthomyiidae	chewer	NO	specialist	insect	NO	443	3	443_3	2	0	38	10	10	mm	SE	1.92754	57	1.92275	46	0.0723337	0.0812255	greenhouse	NO	40	herbaceous_biennial	chewer_specialist_AG	chewer_specialist_BG	Mass/size
443	2022	OECOLOGIA	443_19	herbivore performance	Development time	Brassica_oleracea	Autographa_gamma	Delia_radicum	AG	BG	Brassicaceae	herbaceous	biennial	cultivated	3	Noctuidae	chewer	NO	generalist	insect	Anthomyiidae	chewer	NO	specialist	insect	NO	443	4	443_4	2	0	38	10	10	days	SE	26.72	51	26.72	54	1.71394	1.46969	greenhouse	NO	40	herbaceous_biennial	chewer_generalist_AG	chewer_specialist_BG	Development time
443	2022	OECOLOGIA	443_20	herbivore performance	Development time	Brassica_oleracea	Mamestra_brassicae	Delia_radicum	AG	BG	Brassicaceae	herbaceous	biennial	cultivated	3	Noctuidae	chewer	NO	generalist	insect	Anthomyiidae	chewer	NO	specialist	insect	NO	443	4	443_4	2	0	38	10	10	days	SE	26.72	51	27.96	33	1.71394	1.83826	greenhouse	NO	40	herbaceous_biennial	chewer_generalist_AG	chewer_specialist_BG	Development time
443	2022	OECOLOGIA	443_21	herbivore performance	Development time	Brassica_oleracea	Athalia_rosae	Delia_radicum	AG	BG	Brassicaceae	herbaceous	biennial	cultivated	3	Tenthredinidae	chewer	NO	specialist	insect	Anthomyiidae	chewer	NO	specialist	insect	NO	443	4	443_4	2	0	38	4	10	days	SE	26.72	51	26.84	56	1.71394	1.49666	greenhouse	NO	40	herbaceous_biennial	chewer_specialist_AG	chewer_specialist_BG	Development time
443	2022	OECOLOGIA	443_22	herbivore performance	Development time	Brassica_oleracea	Pieris_brassicae	Delia_radicum	AG	BG	Brassicaceae	herbaceous	biennial	cultivated	3	Pieridae	chewer	NO	specialist	insect	Anthomyiidae	chewer	NO	specialist	insect	NO	443	4	443_4	2	0	38	5	10	days	SE	26.72	51	27.24	56	1.71394	1.19733	greenhouse	NO	40	herbaceous_biennial	chewer_specialist_AG	chewer_specialist_BG	Development time
443	2022	OECOLOGIA	443_23	herbivore performance	Development time	Brassica_oleracea	Phaedon_cochleariae	Delia_radicum	AG	BG	Brassicaceae	herbaceous	biennial	cultivated	3	Chrysomelidae	chewer	NO	specialist	insect	Anthomyiidae	chewer	NO	specialist	insect	NO	443	4	443_4	2	0	38	10	10	days	SE	26.72	51	27.32	51	1.71394	1.71394	greenhouse	NO	40	herbaceous_biennial	chewer_specialist_AG	chewer_specialist_BG	Development time
443	2022	OECOLOGIA	443_24	herbivore performance	Development time	Brassica_oleracea	Plutella_xylostella	Delia_radicum	AG	BG	Brassicaceae	herbaceous	biennial	cultivated	3	Plutellidae	chewer	NO	specialist	insect	Anthomyiidae	chewer	NO	specialist	insect	NO	443	4	443_4	2	0	38	10	10	days	SE	26.72	51	26.96	41	1.71394	1.53675	greenhouse	NO	40	herbaceous_biennial	chewer_specialist_AG	chewer_specialist_BG	Development time
443	2022	OECOLOGIA	443_25	herbivore performance	Development time	Brassica_oleracea	Autographa_gamma	Delia_radicum	AG	BG	Brassicaceae	herbaceous	biennial	cultivated	3	Noctuidae	chewer	NO	generalist	insect	Anthomyiidae	chewer	NO	specialist	insect	NO	443	5	443_5	2	0	38	10	10	days	SE	25.76	57	26.12	40	1.81196	1.77088	greenhouse	NO	40	herbaceous_biennial	chewer_generalist_AG	chewer_specialist_BG	Development time
443	2022	OECOLOGIA	443_26	herbivore performance	Development time	Brassica_oleracea	Mamestra_brassicae	Delia_radicum	AG	BG	Brassicaceae	herbaceous	biennial	cultivated	3	Noctuidae	chewer	NO	generalist	insect	Anthomyiidae	chewer	NO	specialist	insect	NO	443	5	443_5	2	0	38	10	10	days	SE	25.76	57	26.76	41	1.81196	1.53675	greenhouse	NO	40	herbaceous_biennial	chewer_generalist_AG	chewer_specialist_BG	Development time
443	2022	OECOLOGIA	443_27	herbivore performance	Development time	Brassica_oleracea	Athalia_rosae	Delia_radicum	AG	BG	Brassicaceae	herbaceous	biennial	cultivated	3	Tenthredinidae	chewer	NO	specialist	insect	Anthomyiidae	chewer	NO	specialist	insect	NO	443	5	443_5	2	0	38	4	10	days	SE	25.76	57	26.12	46	1.81196	1.35647	greenhouse	NO	40	herbaceous_biennial	chewer_specialist_AG	chewer_specialist_BG	Development time
443	2022	OECOLOGIA	443_28	herbivore performance	Development time	Brassica_oleracea	Pieris_brassicae	Delia_radicum	AG	BG	Brassicaceae	herbaceous	biennial	cultivated	3	Pieridae	chewer	NO	specialist	insect	Anthomyiidae	chewer	NO	specialist	insect	NO	443	5	443_5	2	0	38	5	10	days	SE	25.76	57	25.92	52	1.81196	1.15378	greenhouse	NO	40	herbaceous_biennial	chewer_specialist_AG	chewer_specialist_BG	Development time
443	2022	OECOLOGIA	443_29	herbivore performance	Development time	Brassica_oleracea	Phaedon_cochleariae	Delia_radicum	AG	BG	Brassicaceae	herbaceous	biennial	cultivated	3	Chrysomelidae	chewer	NO	specialist	insect	Anthomyiidae	chewer	NO	specialist	insect	NO	443	5	443_5	2	0	38	10	10	days	SE	25.76	57	26.64	51	1.81196	1.42829	greenhouse	NO	40	herbaceous_biennial	chewer_specialist_AG	chewer_specialist_BG	Development time
443	2022	OECOLOGIA	443_30	herbivore performance	Development time	Brassica_oleracea	Plutella_xylostella	Delia_radicum	AG	BG	Brassicaceae	herbaceous	biennial	cultivated	3	Plutellidae	chewer	NO	specialist	insect	Anthomyiidae	chewer	NO	specialist	insect	NO	443	5	443_5	2	0	38	10	10	days	SE	25.76	57	26.04	46	1.81196	1.08517	greenhouse	NO	40	herbaceous_biennial	chewer_specialist_AG	chewer_specialist_BG	Development time
443	2022	OECOLOGIA	443_31	plant performance	Biomass	Brassica_oleracea	Autographa_gamma	Delia_radicum	AG	BG	Brassicaceae	herbaceous	biennial	cultivated	3	Noctuidae	chewer	NO	generalist	insect	Anthomyiidae	chewer	NO	specialist	insect	NO	443	6	443_6	2	0	38	10	10	g	SE	6.12766	12	6.60638	13	1.65835	1.38085	greenhouse	NO	40	herbaceous_biennial	chewer_generalist_AG	chewer_specialist_BG	Biomass
443	2022	OECOLOGIA	443_32	plant performance	Biomass	Brassica_oleracea	Mamestra_brassicae	Delia_radicum	AG	BG	Brassicaceae	herbaceous	biennial	cultivated	3	Noctuidae	chewer	NO	generalist	insect	Anthomyiidae	chewer	NO	specialist	insect	NO	443	6	443_6	2	0	38	10	10	g	SE	6.12766	12	6.73404	14	1.65835	1.79122	greenhouse	NO	40	herbaceous_biennial	chewer_generalist_AG	chewer_specialist_BG	Biomass
443	2022	OECOLOGIA	443_33	plant performance	Biomass	Brassica_oleracea	Athalia_rosae	Delia_radicum	AG	BG	Brassicaceae	herbaceous	biennial	cultivated	3	Tenthredinidae	chewer	NO	specialist	insect	Anthomyiidae	chewer	NO	specialist	insect	NO	443	6	443_6	2	0	38	4	10	g	SE	6.12766	12	6.98936	14	1.65835	1.43298	greenhouse	NO	40	herbaceous_biennial	chewer_specialist_AG	chewer_specialist_BG	Biomass
443	2022	OECOLOGIA	443_34	plant performance	Biomass	Brassica_oleracea	Pieris_brassicae	Delia_radicum	AG	BG	Brassicaceae	herbaceous	biennial	cultivated	3	Pieridae	chewer	NO	specialist	insect	Anthomyiidae	chewer	NO	specialist	insect	NO	443	6	443_6	2	0	38	5	10	g	SE	6.12766	12	7.24468	17	1.65835	1.44747	greenhouse	NO	40	herbaceous_biennial	chewer_specialist_AG	chewer_specialist_BG	Biomass
443	2022	OECOLOGIA	443_35	plant performance	Biomass	Brassica_oleracea	Phaedon_cochleariae	Delia_radicum	AG	BG	Brassicaceae	herbaceous	biennial	cultivated	3	Chrysomelidae	chewer	NO	specialist	insect	Anthomyiidae	chewer	NO	specialist	insect	NO	443	6	443_6	2	0	38	10	10	g	SE	6.12766	12	6.06383	17	1.65835	1.1843	greenhouse	NO	40	herbaceous_biennial	chewer_specialist_AG	chewer_specialist_BG	Biomass
443	2022	OECOLOGIA	443_36	plant performance	Biomass	Brassica_oleracea	Plutella_xylostella	Delia_radicum	AG	BG	Brassicaceae	herbaceous	biennial	cultivated	3	Plutellidae	chewer	NO	specialist	insect	Anthomyiidae	chewer	NO	specialist	insect	NO	443	6	443_6	2	0	38	10	10	g	SE	6.12766	12	6.38298	13	1.65835	1.84113	greenhouse	NO	40	herbaceous_biennial	chewer_specialist_AG	chewer_specialist_BG	Biomass
443	2022	OECOLOGIA	443_37	herbivore preference	Choice	Brassica_oleracea	Autographa_gamma	Delia_radicum	AG	BG	Brassicaceae	herbaceous	biennial	cultivated	3	Noctuidae	chewer	NO	generalist	insect	Anthomyiidae	chewer	NO	specialist	insect	NO	443	7	443_7	2	0	1	10	5	%	SE	10.7143	11	89.2857	11	16.287	16.287	greenhouse	NO	3	herbaceous_biennial	chewer_generalist_AG	chewer_specialist_BG	Choice
443	2022	OECOLOGIA	443_38	herbivore preference	Choice	Brassica_oleracea	Mamestra_brassicae	Delia_radicum	AG	BG	Brassicaceae	herbaceous	biennial	cultivated	3	Noctuidae	chewer	NO	generalist	insect	Anthomyiidae	chewer	NO	specialist	insect	NO	443	8	443_8	2	0	1	10	5	%	SE	23.6607	11	76.7857	11	29.6127	28.1321	greenhouse	NO	3	herbaceous_biennial	chewer_generalist_AG	chewer_specialist_BG	Choice
443	2022	OECOLOGIA	443_39	herbivore preference	Choice	Brassica_oleracea	Athalia_rosae	Delia_radicum	AG	BG	Brassicaceae	herbaceous	biennial	cultivated	3	Tenthredinidae	chewer	NO	specialist	insect	Anthomyiidae	chewer	NO	specialist	insect	NO	443	9	443_9	2	0	1	4	5	%	SE	12.9464	15	87.5	15	17.2901	17.2901	greenhouse	NO	3	herbaceous_biennial	chewer_specialist_AG	chewer_specialist_BG	Choice
443	2022	OECOLOGIA	443_40	herbivore preference	Choice	Brassica_oleracea	Pieris_brassicae	Delia_radicum	AG	BG	Brassicaceae	herbaceous	biennial	cultivated	3	Pieridae	chewer	NO	specialist	insect	Anthomyiidae	chewer	NO	specialist	insect	NO	443	10	443_10	2	0	1	5	5	%	SE	7.58929	16	92.4107	16	12.5	12.5	greenhouse	NO	3	herbaceous_biennial	chewer_specialist_AG	chewer_specialist_BG	Choice
443	2022	OECOLOGIA	443_41	herbivore preference	Choice	Brassica_oleracea	Phaedon_cochleariae	Delia_radicum	AG	BG	Brassicaceae	herbaceous	biennial	cultivated	3	Chrysomelidae	chewer	NO	specialist	insect	Anthomyiidae	chewer	NO	specialist	insect	NO	443	11	443_11	2	0	1	10	5	%	SE	12.9464	16	86.6071	16	19.6429	21.4286	greenhouse	NO	3	herbaceous_biennial	chewer_specialist_AG	chewer_specialist_BG	Choice
443	2022	OECOLOGIA	443_42	herbivore preference	Choice	Brassica_oleracea	Plutella_xylostella	Delia_radicum	AG	BG	Brassicaceae	herbaceous	biennial	cultivated	3	Plutellidae	chewer	NO	specialist	insect	Anthomyiidae	chewer	NO	specialist	insect	NO	443	12	443_12	2	0	1	10	5	%	SE	8.03571	16	91.5179	16	14.2857	12.5	greenhouse	NO	3	herbaceous_biennial	chewer_specialist_AG	chewer_specialist_BG	Choice
443	2022	OECOLOGIA	443_43	herbivore preference	Nr of offspring	Brassica_oleracea	Autographa_gamma	Delia_radicum	AG	BG	Brassicaceae	herbaceous	biennial	cultivated	3	Noctuidae	chewer	NO	generalist	insect	Anthomyiidae	chewer	NO	specialist	insect	NO	443	13	443_13	2	0	1	10	5	nr	SE	37.5	15	140.132	11	19.1101	85.0976	greenhouse	NO	3	herbaceous_biennial	chewer_generalist_AG	chewer_specialist_BG	Nr of offspring
443	2022	OECOLOGIA	443_44	herbivore preference	Nr of offspring	Brassica_oleracea	Mamestra_brassicae	Delia_radicum	AG	BG	Brassicaceae	herbaceous	biennial	cultivated	3	Noctuidae	chewer	NO	generalist	insect	Anthomyiidae	chewer	NO	specialist	insect	NO	443	13	443_13	2	0	1	10	5	nr	SE	37.5	15	154.934	11	19.1101	88.3706	greenhouse	NO	3	herbaceous_biennial	chewer_generalist_AG	chewer_specialist_BG	Nr of offspring
443	2022	OECOLOGIA	443_45	herbivore preference	Nr of offspring	Brassica_oleracea	Athalia_rosae	Delia_radicum	AG	BG	Brassicaceae	herbaceous	biennial	cultivated	3	Tenthredinidae	chewer	NO	specialist	insect	Anthomyiidae	chewer	NO	specialist	insect	NO	443	13	443_13	2	0	1	4	5	nr	SE	37.5	15	123.355	15	19.1101	68.7964	greenhouse	NO	3	herbaceous_biennial	chewer_specialist_AG	chewer_specialist_BG	Nr of offspring
443	2022	OECOLOGIA	443_46	herbivore preference	Nr of offspring	Brassica_oleracea	Pieris_brassicae	Delia_radicum	AG	BG	Brassicaceae	herbaceous	biennial	cultivated	3	Pieridae	chewer	NO	specialist	insect	Anthomyiidae	chewer	NO	specialist	insect	NO	443	13	443_13	2	0	1	5	5	nr	SE	37.5	15	154.934	16	19.1101	90.7895	greenhouse	NO	3	herbaceous_biennial	chewer_specialist_AG	chewer_specialist_BG	Nr of offspring
443	2022	OECOLOGIA	443_47	herbivore preference	Nr of offspring	Brassica_oleracea	Phaedon_cochleariae	Delia_radicum	AG	BG	Brassicaceae	herbaceous	biennial	cultivated	3	Chrysomelidae	chewer	NO	specialist	insect	Anthomyiidae	chewer	NO	specialist	insect	NO	443	13	443_13	2	0	1	10	5	nr	SE	37.5	15	108.553	16	19.1101	63.1579	greenhouse	NO	3	herbaceous_biennial	chewer_specialist_AG	chewer_specialist_BG	Nr of offspring
443	2022	OECOLOGIA	443_48	herbivore preference	Nr of offspring	Brassica_oleracea	Plutella_xylostella	Delia_radicum	AG	BG	Brassicaceae	herbaceous	biennial	cultivated	3	Plutellidae	chewer	NO	specialist	insect	Anthomyiidae	chewer	NO	specialist	insect	NO	443	13	443_13	2	0	1	10	5	nr	SE	37.5	15	153.947	16	19.1101	94.7368	greenhouse	NO	3	herbaceous_biennial	chewer_specialist_AG	chewer_specialist_BG	Nr of offspring
448	2015	PLANT PHYSIOLOGY	448_1	herbivore preference	Choice	Zea_mays	Spodoptera_littoralis	Diabrotica_virgifera_virgifera	AG	BG	Poaceae	herbaceous	annual	cultivated	1.5	Noctuidae	chewer	NO	generalist	insect	Chrysomelidae	chewer	NO	specialist	insect	NO	448	1	448_1	2	0	2	20	6	%		82.1862	15	18.2186	15			greenhouse	NO	4	herbaceous_annual	chewer_generalist_AG	chewer_specialist_BG	Choice
448	2015	PLANT PHYSIOLOGY	448_2	herbivore preference	Choice	Zea_mays	Spodoptera_littoralis	Diabrotica_virgifera_virgifera	AG	BG	Poaceae	herbaceous	annual	cultivated	1.5	Noctuidae	chewer	NO	generalist	insect	Chrysomelidae	chewer	NO	specialist	insect	NO	448	2	448_2	0	0	2	20	6	%		40.081	19	60.3239	19			greenhouse	NO	2	herbaceous_annual	chewer_generalist_AG	chewer_specialist_BG	Choice
448	2015	PLANT PHYSIOLOGY	448_3	herbivore preference	Choice	Zea_mays	Spodoptera_littoralis	Diabrotica_virgifera_virgifera	AG	BG	Poaceae	herbaceous	annual	cultivated	1.5	Noctuidae	chewer	NO	generalist	insect	Chrysomelidae	chewer	NO	specialist	insect	NO	448	3	448_3	1	0	2	20	6	%		57.8947	19	41.7004	19			greenhouse	NO	3	herbaceous_annual	chewer_generalist_AG	chewer_specialist_BG	Choice
448	2015	PLANT PHYSIOLOGY	448_4	herbivore preference	Choice	Zea_mays	Spodoptera_littoralis	Diabrotica_virgifera_virgifera	AG	BG	Poaceae	herbaceous	annual	cultivated	1.5	Noctuidae	chewer	NO	generalist	insect	Chrysomelidae	chewer	NO	specialist	insect	NO	448	4	448_4	1	0	2	20	6	%		82.996	19	16.5992	19			greenhouse	NO	3	herbaceous_annual	chewer_generalist_AG	chewer_specialist_BG	Choice
448	2015	PLANT PHYSIOLOGY	448_5	herbivore preference	Choice	Zea_mays	Spodoptera_littoralis	Diabrotica_virgifera_virgifera	AG	BG	Poaceae	herbaceous	annual	cultivated	1.5	Noctuidae	chewer	NO	generalist	insect	Chrysomelidae	chewer	NO	specialist	insect	NO	448	5	448_5	2	0	2	20	6	%		100	19	0.404858	19			greenhouse	NO	4	herbaceous_annual	chewer_generalist_AG	chewer_specialist_BG	Choice
448	2015	PLANT PHYSIOLOGY	448_6	herbivore preference	Choice	Zea_mays	Spodoptera_littoralis	Diabrotica_virgifera_virgifera	AG	BG	Poaceae	herbaceous	annual	cultivated	1.5	Noctuidae	chewer	NO	generalist	insect	Chrysomelidae	chewer	NO	specialist	insect	NO	448	6	448_6	2	0	2	20	6	%		95.1417	12	5.26316	12			greenhouse	NO	4	herbaceous_annual	chewer_generalist_AG	chewer_specialist_BG	Choice
463	2017	ECOLOGICAL ENTOMOLOGY	463_1	herbivore performance	Development time	Glycine_max	Heterodera_glycines	Spodoptera_litura	BG	AG	Fabaceae	herbaceous	annual	cultivated	2.5	Heteroderidae	endophagous	NO	specialist	nematode	Noctuidae	chewer	NO	generalist	insect	NO	463	1	463_1	14	0		2000	1	days	SE	16.1304	30	18.7391	30	0.714421	1.07163	greenhouse	NO		herbaceous_annual	endophagous_specialist_BG	chewer_generalist_AG	Development time
463	2017	ECOLOGICAL ENTOMOLOGY	463_2	herbivore performance	Development time	Glycine_max	Heterodera_glycines	Spodoptera_litura	BG	AG	Fabaceae	herbaceous	annual	cultivated	2.5	Heteroderidae	endophagous	NO	specialist	nematode	Noctuidae	chewer	NO	generalist	insect	NO	463	2	463_2	14	0		2000	1	days	SE	19.1304	30	21.5435	30	1.42884	1.42884	greenhouse	NO		herbaceous_annual	endophagous_specialist_BG	chewer_generalist_AG	Development time
463	2017	ECOLOGICAL ENTOMOLOGY	463_3	herbivore performance	Development time	Glycine_max	Heterodera_glycines	Spodoptera_litura	BG	AG	Fabaceae	herbaceous	annual	cultivated	2.5	Heteroderidae	endophagous	NO	specialist	nematode	Noctuidae	chewer	NO	generalist	insect	NO	463	3	463_3	14	0		2000	1	days	SE	22	30	26.3696	30	1.07163	1.07163	greenhouse	NO		herbaceous_annual	endophagous_specialist_BG	chewer_generalist_AG	Development time
463	2017	ECOLOGICAL ENTOMOLOGY	463_4	herbivore performance	Mass	Glycine_max	Heterodera_glycines	Spodoptera_litura	BG	AG	Fabaceae	herbaceous	annual	cultivated	2.5	Heteroderidae	endophagous	NO	specialist	nematode	Noctuidae	chewer	NO	generalist	insect	NO	463	4	463_4	14	0		2000	1	mg	SE	33.5945	30	29.7235	30	8.32942	6.05776	greenhouse	NO		herbaceous_annual	endophagous_specialist_BG	chewer_generalist_AG	Mass/size
463	2017	ECOLOGICAL ENTOMOLOGY	463_5	herbivore performance	Mass	Glycine_max	Heterodera_glycines	Spodoptera_litura	BG	AG	Fabaceae	herbaceous	annual	cultivated	2.5	Heteroderidae	endophagous	NO	specialist	nematode	Noctuidae	chewer	NO	generalist	insect	NO	463	5	463_5	14	0		2000	1	mg	SE	25.8525	30	24.3318	30	6.81498	7.5722	greenhouse	NO		herbaceous_annual	endophagous_specialist_BG	chewer_generalist_AG	Mass/size
463	2017	ECOLOGICAL ENTOMOLOGY	463_6	herbivore performance	Mass	Glycine_max	Heterodera_glycines	Spodoptera_litura	BG	AG	Fabaceae	herbaceous	annual	cultivated	2.5	Heteroderidae	endophagous	NO	specialist	nematode	Noctuidae	chewer	NO	generalist	insect	NO	463	6	463_6	14	0		2000	1	mg	SE	16.8664	30	11.3364	30	3.7861	6.05776	greenhouse	NO		herbaceous_annual	endophagous_specialist_BG	chewer_generalist_AG	Mass/size
481	2011	ENTOMOLOGIA EXPERIMENTALIS ET APPLICATA	481_1	plant performance	Leaf area eaten	Brassica_juncea	Spodoptera_litura	Plutella_xylostella	AG	AG	Brassicaceae	herbaceous	annual	cultivated	6	Noctuidae	chewer	NO	generalist	insect	Plutellidae	chewer	NO	specialist	insect	NO	481	1	481_1	4	0	1	1	2	cm2	SE	0.46	15	0.6	15	0.271109	0.309839	greenhouse	NO	5	herbaceous_annual	chewer_generalist_AG	chewer_specialist_AG	Damage
481	2011	ENTOMOLOGIA EXPERIMENTALIS ET APPLICATA	481_2	plant performance	Leaf area eaten	Brassica_juncea	Spodoptera_litura	Plutella_xylostella	AG	AG	Brassicaceae	herbaceous	annual	cultivated	6	Noctuidae	chewer	NO	generalist	insect	Plutellidae	chewer	NO	specialist	insect	NO	481	1	481_1	9	0	1	1	2	cm2	SE	0.46	15	1.09	15	0.271109	0.348569	greenhouse	NO	10	herbaceous_annual	chewer_generalist_AG	chewer_specialist_AG	Damage
481	2011	ENTOMOLOGIA EXPERIMENTALIS ET APPLICATA	481_3	plant performance	Leaf area eaten	Brassica_juncea	Plutella_xylostella	Spodoptera_litura	AG	AG	Brassicaceae	herbaceous	annual	cultivated	6	Plutellidae	chewer	NO	specialist	insect	Noctuidae	chewer	NO	generalist	insect	NO	481	2	481_2	4	0	1	1	2	cm2	SE	1.84	20	0.38	20	0.760263	0.402492	greenhouse	NO	5	herbaceous_annual	chewer_specialist_AG	chewer_generalist_AG	Damage
481	2011	ENTOMOLOGIA EXPERIMENTALIS ET APPLICATA	481_4	plant performance	Leaf area eaten	Brassica_juncea	Plutella_xylostella	Spodoptera_litura	AG	AG	Brassicaceae	herbaceous	annual	cultivated	6	Plutellidae	chewer	NO	specialist	insect	Noctuidae	chewer	NO	generalist	insect	NO	481	2	481_2	9	0	1	1	2	cm2	SE	1.84	20	0.59	20	0.760263	0.581378	greenhouse	NO	10	herbaceous_annual	chewer_specialist_AG	chewer_generalist_AG	Damage
481	2011	ENTOMOLOGIA EXPERIMENTALIS ET APPLICATA	481_5	plant performance	Leaf area eaten	Brassica_juncea	Plutella_xylostella	Spodoptera_litura	AG	AG	Brassicaceae	herbaceous	annual	cultivated	6	Plutellidae	chewer	NO	specialist	insect	Noctuidae	chewer	NO	generalist	insect	NO	481	3	481_3	4	0	1	1	1	cm2	SE	6.07	22	2.5	22	2.53282	2.01688	greenhouse	NO	5	herbaceous_annual	chewer_specialist_AG	chewer_generalist_AG	Damage
481	2011	ENTOMOLOGIA EXPERIMENTALIS ET APPLICATA	481_6	plant performance	Leaf area eaten	Brassica_juncea	Plutella_xylostella	Spodoptera_litura	AG	AG	Brassicaceae	herbaceous	annual	cultivated	6	Plutellidae	chewer	NO	specialist	insect	Noctuidae	chewer	NO	generalist	insect	NO	481	3	481_3	9	0	1	1	1	cm2	SE	6.07	22	1.62	22	2.53282	1.50093	greenhouse	NO	10	herbaceous_annual	chewer_specialist_AG	chewer_generalist_AG	Damage
481	2011	ENTOMOLOGIA EXPERIMENTALIS ET APPLICATA	481_7	herbivore performance	Mass increase	Brassica_juncea	Plutella_xylostella	Spodoptera_litura	AG	AG	Brassicaceae	herbaceous	annual	cultivated	6	Plutellidae	chewer	NO	specialist	insect	Noctuidae	chewer	NO	generalist	insect	NO	481	4	481_4	4	0	1	1	1	mg	SE	0.16	15	0.08	15	0.0774597	0.0774597	greenhouse	NO	5	herbaceous_annual	chewer_specialist_AG	chewer_generalist_AG	Mass/size
481	2011	ENTOMOLOGIA EXPERIMENTALIS ET APPLICATA	481_8	herbivore performance	Mass increase	Brassica_juncea	Plutella_xylostella	Spodoptera_litura	AG	AG	Brassicaceae	herbaceous	annual	cultivated	6	Plutellidae	chewer	NO	specialist	insect	Noctuidae	chewer	NO	generalist	insect	NO	481	4	481_4	9	0	1	1	1	mg	SE	0.16	15	0.05	15	0.0774597	0.0774597	greenhouse	NO	10	herbaceous_annual	chewer_specialist_AG	chewer_generalist_AG	Mass/size
540	2005	ENTOMOLOGIA EXPERIMENTALIS ET APPLICATA	540_1	herbivore performance	Mass	Brassica_nigra	Pratylenchus_penetrans	Pieris_rapae	BG	AG	Brassicaceae	herbaceous	annual	wild	6	Pratylenchidae	endophagous	NO	generalist	nematode	Pieridae	chewer	NO	specialist	insect	NO	540	1	540_1	19	0	7	400	1	mg	SE	11.0909	36	10.6403	32	2.13439	6.17111	greenhouse	NO	26	herbaceous_annual	endophagous_generalist_BG	chewer_specialist_AG	Mass/size
540	2005	ENTOMOLOGIA EXPERIMENTALIS ET APPLICATA	540_2	herbivore performance	Mass	Brassica_nigra	Pratylenchus_penetrans	Pieris_rapae	BG	AG	Brassicaceae	herbaceous	annual	wild	6	Pratylenchidae	endophagous	NO	generalist	nematode	Pieridae	chewer	NO	specialist	insect	NO	540	2	540_2	19	0	13	400	1	mg	SE	100.791	26	71.6772	22	25.011	61.5988	greenhouse	NO	32	herbaceous_annual	endophagous_generalist_BG	chewer_specialist_AG	Mass/size
540	2005	ENTOMOLOGIA EXPERIMENTALIS ET APPLICATA	540_3	herbivore performance	Mass	Brassica_nigra	Delia_radicum	Pieris_rapae	BG	AG	Brassicaceae	herbaceous	annual	wild	6	Anthomyiidae	chewer	NO	specialist	insect	Pieridae	chewer	NO	specialist	insect	NO	540	1	540_1	5	0	7	10	1	mg	SE	11.0909	36	9.88142	33	2.13439	2.99716	greenhouse	NO	12	herbaceous_annual	chewer_specialist_BG	chewer_specialist_AG	Mass/size
540	2005	ENTOMOLOGIA EXPERIMENTALIS ET APPLICATA	540_4	herbivore performance	Mass	Brassica_nigra	Delia_radicum	Pieris_rapae	BG	AG	Brassicaceae	herbaceous	annual	wild	6	Anthomyiidae	chewer	NO	specialist	insect	Pieridae	chewer	NO	specialist	insect	NO	540	2	540_2	5	0	13	10	1	mg	SE	100.791	26	80.6962	23	25.011	39.4594	greenhouse	NO	18	herbaceous_annual	chewer_specialist_BG	chewer_specialist_AG	Mass/size
540	2005	ENTOMOLOGIA EXPERIMENTALIS ET APPLICATA	540_5	herbivore performance	Mass	Brassica_nigra	Pratylenchus_penetrans	Pieris_rapae	BG	AG	Brassicaceae	herbaceous	annual	wild	6	Pratylenchidae	endophagous	NO	generalist	nematode	Pieridae	chewer	NO	specialist	insect	NO	540	3	540_3	19	0	23	400	1	mg	SE	126.479	26	119.155	22	28.7269	26.4249	greenhouse	NO	42	herbaceous_annual	endophagous_generalist_BG	chewer_specialist_AG	Mass/size
540	2005	ENTOMOLOGIA EXPERIMENTALIS ET APPLICATA	540_6	herbivore performance	Mass	Brassica_nigra	Delia_radicum	Pieris_rapae	BG	AG	Brassicaceae	herbaceous	annual	wild	6	Anthomyiidae	chewer	NO	specialist	insect	Pieridae	chewer	NO	specialist	insect	NO	540	3	540_3	5	0	23	10	1	mg	SE	126.479	26	134.085	23	28.7269	25.6678	greenhouse	NO	28	herbaceous_annual	chewer_specialist_BG	chewer_specialist_AG	Mass/size
540	2005	ENTOMOLOGIA EXPERIMENTALIS ET APPLICATA	540_7	herbivore performance	Development time	Brassica_nigra	Pratylenchus_penetrans	Pieris_rapae	BG	AG	Brassicaceae	herbaceous	annual	wild	6	Pratylenchidae	endophagous	NO	generalist	nematode	Pieridae	chewer	NO	specialist	insect	NO	540	4	540_4	19	0	23	400	1	days	SE	18	26	18	22	1.52971	3.28329	greenhouse	NO	42	herbaceous_annual	endophagous_generalist_BG	chewer_specialist_AG	Development time
540	2005	ENTOMOLOGIA EXPERIMENTALIS ET APPLICATA	540_8	herbivore performance	Development time	Brassica_nigra	Delia_radicum	Pieris_rapae	BG	AG	Brassicaceae	herbaceous	annual	wild	6	Anthomyiidae	chewer	NO	specialist	insect	Pieridae	chewer	NO	specialist	insect	NO	540	4	540_4	19	0	23	10	1	days	SE	18	26	18.2	22	1.52971	1.40712	greenhouse	NO	42	herbaceous_annual	chewer_specialist_BG	chewer_specialist_AG	Development time
540	2005	ENTOMOLOGIA EXPERIMENTALIS ET APPLICATA	540_9	herbivore performance	Survival	Brassica_nigra	Delia_radicum	Pieris_rapae	BG	AG	Brassicaceae	herbaceous	annual	wild	6	Anthomyiidae	chewer	NO	specialist	insect	Pieridae	chewer	NO	specialist	insect	NO	540	5	540_5	19	0	23	10	1	%		66.7	26	56	22			greenhouse	NO	42	herbaceous_annual	chewer_specialist_BG	chewer_specialist_AG	Survival
540	2005	ENTOMOLOGIA EXPERIMENTALIS ET APPLICATA	540_10	herbivore performance	Survival	Brassica_nigra	Pratylenchus_penetrans	Pieris_rapae	BG	AG	Brassicaceae	herbaceous	annual	wild	6	Pratylenchidae	endophagous	NO	generalist	nematode	Pieridae	chewer	NO	specialist	insect	NO	540	5	540_5	19	0	23	400	1	%		66.7	26	37.5	22			greenhouse	NO	42	herbaceous_annual	endophagous_generalist_BG	chewer_specialist_AG	Survival
547	2006	BIOLOGICAL CONTROL	547_1	herbivore preference	Nr of individuals	Lantana_camara	Teleonemia_scrupulosa	Longitarsus_bethae	AG	AG	Verbenaceae	herbaceous	perennial	wild		Tingidae	sapfeeder	NO	specialist	insect	Chrysomelidae	chewer	NO	specialist	insect	NO	547	1	547_1	5	0	2	6	250	nr	SE	3.2	5	3.3	5	0.737902	1.02859	greenhouse	NO	7	herbaceous_perennial	sapfeeder_specialist_AG	chewer_specialist_AG	Nr of individuals
547	2006	BIOLOGICAL CONTROL	547_2	herbivore preference	Nr of individuals	Lantana_camara	Teleonemia_scrupulosa	Longitarsus_bethae	AG	AG	Verbenaceae	herbaceous	perennial	wild		Tingidae	sapfeeder	NO	specialist	insect	Chrysomelidae	chewer	NO	specialist	insect	NO	547	1	547_1	5	0	2	12	250	nr	SE	3.2	5	2.6	5	0.737902	1.11803	greenhouse	NO	7	herbaceous_perennial	sapfeeder_specialist_AG	chewer_specialist_AG	Nr of individuals
547	2006	BIOLOGICAL CONTROL	547_3	herbivore preference	Nr of individuals	Lantana_camara	Teleonemia_scrupulosa	Longitarsus_bethae	AG	AG	Verbenaceae	herbaceous	perennial	wild		Tingidae	sapfeeder	NO	specialist	insect	Chrysomelidae	chewer	NO	specialist	insect	NO	547	1	547_1	5	0	2	18	250	nr	SE	3.2	5	2	5	0.737902	0.98387	greenhouse	NO	7	herbaceous_perennial	sapfeeder_specialist_AG	chewer_specialist_AG	Nr of individuals
547	2006	BIOLOGICAL CONTROL	547_4	herbivore preference	Nr of offspring	Lantana_camara	Teleonemia_scrupulosa	Longitarsus_bethae	AG	AG	Verbenaceae	herbaceous	perennial	wild		Tingidae	sapfeeder	NO	specialist	insect	Chrysomelidae	chewer	NO	specialist	insect	NO	547	2	547_2	5	0	2	6	250	nr	SE	163.8	5	164.5	5	45.6158	72.4486	greenhouse	NO	7	herbaceous_perennial	sapfeeder_specialist_AG	chewer_specialist_AG	Nr of offspring
547	2006	BIOLOGICAL CONTROL	547_5	herbivore preference	Nr of offspring	Lantana_camara	Teleonemia_scrupulosa	Longitarsus_bethae	AG	AG	Verbenaceae	herbaceous	perennial	wild		Tingidae	sapfeeder	NO	specialist	insect	Chrysomelidae	chewer	NO	specialist	insect	NO	547	2	547_2	5	0	2	12	250	nr	SE	163.8	5	152.8	5	45.6158	82.2873	greenhouse	NO	7	herbaceous_perennial	sapfeeder_specialist_AG	chewer_specialist_AG	Nr of offspring
547	2006	BIOLOGICAL CONTROL	547_6	herbivore preference	Nr of offspring	Lantana_camara	Teleonemia_scrupulosa	Longitarsus_bethae	AG	AG	Verbenaceae	herbaceous	perennial	wild		Tingidae	sapfeeder	NO	specialist	insect	Chrysomelidae	chewer	NO	specialist	insect	NO	547	2	547_2	5	0	2	18	250	nr	SE	163.8	5	78.8	5	45.6158	99.9522	greenhouse	NO	7	herbaceous_perennial	sapfeeder_specialist_AG	chewer_specialist_AG	Nr of offspring
547	2006	BIOLOGICAL CONTROL	547_7	plant performance	Damage	Lantana_camara	Teleonemia_scrupulosa	Longitarsus_bethae	AG	AG	Verbenaceae	herbaceous	perennial	wild		Tingidae	sapfeeder	NO	specialist	insect	Chrysomelidae	chewer	NO	specialist	insect	NO	547	3	547_3	5	0	2	6	250		SE	2.5	5	2.8	5	0.626099	0.559017	greenhouse	NO	7	herbaceous_perennial	sapfeeder_specialist_AG	chewer_specialist_AG	Damage
547	2006	BIOLOGICAL CONTROL	547_8	plant performance	Damage	Lantana_camara	Teleonemia_scrupulosa	Longitarsus_bethae	AG	AG	Verbenaceae	herbaceous	perennial	wild		Tingidae	sapfeeder	NO	specialist	insect	Chrysomelidae	chewer	NO	specialist	insect	NO	547	3	547_3	5	0	2	12	250		SE	2.5	5	2.5	5	0.626099	0.626099	greenhouse	NO	7	herbaceous_perennial	sapfeeder_specialist_AG	chewer_specialist_AG	Damage
547	2006	BIOLOGICAL CONTROL	547_9	plant performance	Damage	Lantana_camara	Teleonemia_scrupulosa	Longitarsus_bethae	AG	AG	Verbenaceae	herbaceous	perennial	wild		Tingidae	sapfeeder	NO	specialist	insect	Chrysomelidae	chewer	NO	specialist	insect	NO	547	3	547_3	5	0	2	18	250		SE	2.5	5	2.3	5	0.626099	0.559017	greenhouse	NO	7	herbaceous_perennial	sapfeeder_specialist_AG	chewer_specialist_AG	Damage
547	2006	BIOLOGICAL CONTROL	547_10	herbivore preference	Nr of offspring	Lantana_camara	Teleonemia_scrupulosa	Longitarsus_bethae	AG	AG	Verbenaceae	herbaceous	perennial	wild		Tingidae	sapfeeder	NO	specialist	insect	Chrysomelidae	chewer	NO	specialist	insect	NO	547	4	547_4	15	0	2	6	250	nr	SE	188.75	5	177.75	5	58.1378	58.1378	greenhouse	NO	17	herbaceous_perennial	sapfeeder_specialist_AG	chewer_specialist_AG	Nr of offspring
547	2006	BIOLOGICAL CONTROL	547_11	herbivore preference	Nr of offspring	Lantana_camara	Teleonemia_scrupulosa	Longitarsus_bethae	AG	AG	Verbenaceae	herbaceous	perennial	wild		Tingidae	sapfeeder	NO	specialist	insect	Chrysomelidae	chewer	NO	specialist	insect	NO	547	4	547_4	15	0	2	12	250	nr	SE	188.75	5	128.25	5	58.1378	58.1378	greenhouse	NO	17	herbaceous_perennial	sapfeeder_specialist_AG	chewer_specialist_AG	Nr of offspring
547	2006	BIOLOGICAL CONTROL	547_12	herbivore preference	Nr of offspring	Lantana_camara	Teleonemia_scrupulosa	Longitarsus_bethae	AG	AG	Verbenaceae	herbaceous	perennial	wild		Tingidae	sapfeeder	NO	specialist	insect	Chrysomelidae	chewer	NO	specialist	insect	NO	547	4	547_4	15	0	2	18	250	nr	SE	188.75	5	33.75	5	58.1378	58.1378	greenhouse	NO	17	herbaceous_perennial	sapfeeder_specialist_AG	chewer_specialist_AG	Nr of offspring
547	2006	BIOLOGICAL CONTROL	547_13	herbivore performance	Survival	Lantana_camara	Teleonemia_scrupulosa	Longitarsus_bethae	AG	BG	Verbenaceae	herbaceous	perennial	wild		Tingidae	sapfeeder	NO	specialist	insect	Chrysomelidae	chewer	NO	specialist	insect	NO	547	5	547_5	5	0	70	6	250	%	SE	86.63	5	74.51	5	18.6935	18.6935	greenhouse	NO	75	herbaceous_perennial	sapfeeder_specialist_AG	chewer_specialist_BG	Survival
547	2006	BIOLOGICAL CONTROL	547_14	herbivore performance	Survival	Lantana_camara	Teleonemia_scrupulosa	Longitarsus_bethae	AG	BG	Verbenaceae	herbaceous	perennial	wild		Tingidae	sapfeeder	NO	specialist	insect	Chrysomelidae	chewer	NO	specialist	insect	NO	547	5	547_5	5	0	70	12	250	%	SE	86.63	5	45.45	5	18.6935	18.6935	greenhouse	NO	75	herbaceous_perennial	sapfeeder_specialist_AG	chewer_specialist_BG	Survival
547	2006	BIOLOGICAL CONTROL	547_15	herbivore performance	Survival	Lantana_camara	Teleonemia_scrupulosa	Longitarsus_bethae	AG	BG	Verbenaceae	herbaceous	perennial	wild		Tingidae	sapfeeder	NO	specialist	insect	Chrysomelidae	chewer	NO	specialist	insect	NO	547	5	547_5	5	0	70	18	250	%	SE	86.63	5	39.86	5	18.6935	18.6935	greenhouse	NO	75	herbaceous_perennial	sapfeeder_specialist_AG	chewer_specialist_BG	Survival
547	2006	BIOLOGICAL CONTROL	547_16	herbivore performance	Development time	Lantana_camara	Teleonemia_scrupulosa	Longitarsus_bethae	AG	BG	Verbenaceae	herbaceous	perennial	wild		Tingidae	sapfeeder	NO	specialist	insect	Chrysomelidae	chewer	NO	specialist	insect	NO	547	6	547_6	5	0	70	6	250	days	SE	40.93	5	40.73	5	1.69941	1.85594	greenhouse	NO	75	herbaceous_perennial	sapfeeder_specialist_AG	chewer_specialist_BG	Development time
547	2006	BIOLOGICAL CONTROL	547_17	herbivore performance	Development time	Lantana_camara	Teleonemia_scrupulosa	Longitarsus_bethae	AG	BG	Verbenaceae	herbaceous	perennial	wild		Tingidae	sapfeeder	NO	specialist	insect	Chrysomelidae	chewer	NO	specialist	insect	NO	547	6	547_6	5	0	70	12	250	days	SE	40.93	5	41.94	5	1.69941	1.74413	greenhouse	NO	75	herbaceous_perennial	sapfeeder_specialist_AG	chewer_specialist_BG	Development time
547	2006	BIOLOGICAL CONTROL	547_18	herbivore performance	Development time	Lantana_camara	Teleonemia_scrupulosa	Longitarsus_bethae	AG	BG	Verbenaceae	herbaceous	perennial	wild		Tingidae	sapfeeder	NO	specialist	insect	Chrysomelidae	chewer	NO	specialist	insect	NO	547	6	547_6	5	0	70	18	250	days	SE	40.93	5	43.11	5	1.69941	2.37023	greenhouse	NO	75	herbaceous_perennial	sapfeeder_specialist_AG	chewer_specialist_BG	Development time
547	2006	BIOLOGICAL CONTROL	547_19	herbivore performance	Body size	Lantana_camara	Teleonemia_scrupulosa	Longitarsus_bethae	AG	BG	Verbenaceae	herbaceous	perennial	wild		Tingidae	sapfeeder	NO	specialist	insect	Chrysomelidae	chewer	NO	specialist	insect	NO	547	7	547_7	5	0	70	6	250	mm	SE	1.84	5	1.76	5	0.0894427	0.0447214	greenhouse	NO	75	herbaceous_perennial	sapfeeder_specialist_AG	chewer_specialist_BG	Mass/size
547	2006	BIOLOGICAL CONTROL	547_20	herbivore performance	Body size	Lantana_camara	Teleonemia_scrupulosa	Longitarsus_bethae	AG	BG	Verbenaceae	herbaceous	perennial	wild		Tingidae	sapfeeder	NO	specialist	insect	Chrysomelidae	chewer	NO	specialist	insect	NO	547	7	547_7	5	0	70	12	250	mm	SE	1.84	5	1.76	5	0.0894427	0.0894427	greenhouse	NO	75	herbaceous_perennial	sapfeeder_specialist_AG	chewer_specialist_BG	Mass/size
547	2006	BIOLOGICAL CONTROL	547_21	herbivore performance	Body size	Lantana_camara	Teleonemia_scrupulosa	Longitarsus_bethae	AG	BG	Verbenaceae	herbaceous	perennial	wild		Tingidae	sapfeeder	NO	specialist	insect	Chrysomelidae	chewer	NO	specialist	insect	NO	547	7	547_7	5	0	70	18	250	mm	SE	1.84	5	1.85	5	0.0894427	0.111803	greenhouse	NO	75	herbaceous_perennial	sapfeeder_specialist_AG	chewer_specialist_BG	Mass/size
547	2006	BIOLOGICAL CONTROL	547_22	herbivore performance	Body size	Lantana_camara	Teleonemia_scrupulosa	Longitarsus_bethae	AG	BG	Verbenaceae	herbaceous	perennial	wild		Tingidae	sapfeeder	NO	specialist	insect	Chrysomelidae	chewer	NO	specialist	insect	NO	547	8	547_8	5	0	70	6	250	mm	SE	1.9	5	1.9	5	0.067082	0.067082	greenhouse	NO	75	herbaceous_perennial	sapfeeder_specialist_AG	chewer_specialist_BG	Mass/size
547	2006	BIOLOGICAL CONTROL	547_23	herbivore performance	Body size	Lantana_camara	Teleonemia_scrupulosa	Longitarsus_bethae	AG	BG	Verbenaceae	herbaceous	perennial	wild		Tingidae	sapfeeder	NO	specialist	insect	Chrysomelidae	chewer	NO	specialist	insect	NO	547	8	547_8	5	0	70	12	250	mm	SE	1.9	5	1.89	5	0.067082	0.067082	greenhouse	NO	75	herbaceous_perennial	sapfeeder_specialist_AG	chewer_specialist_BG	Mass/size
547	2006	BIOLOGICAL CONTROL	547_24	herbivore performance	Body size	Lantana_camara	Teleonemia_scrupulosa	Longitarsus_bethae	AG	BG	Verbenaceae	herbaceous	perennial	wild		Tingidae	sapfeeder	NO	specialist	insect	Chrysomelidae	chewer	NO	specialist	insect	NO	547	8	547_8	5	0	70	18	250	mm	SE	1.9	5	1.81	5	0.067082	0.0894427	greenhouse	NO	75	herbaceous_perennial	sapfeeder_specialist_AG	chewer_specialist_BG	Mass/size
557	1998	SCIENCE	557_1	herbivore preference	Nr of individuals	Raphanus_raphanistrum	Pieris_rapae	Myzus_persicae	AG	AG	Brassicaceae	herbaceous	annual	wild		Pieridae	chewer	NO	specialist	insect	Aphididae	sapfeeder	NO	generalist	insect	NO	557	1	557_1	4			1		nr	SE	41.6901	153	30.4225	151	62.7177	38.0761	field			herbaceous_annual	chewer_specialist_AG	sapfeeder_generalist_AG	Nr of individuals
557	1998	SCIENCE	557_2	herbivore preference	Nr of individuals	Raphanus_raphanistrum	Pieris_rapae	Myzus_persicae	AG	AG	Brassicaceae	herbaceous	annual	wild		Pieridae	chewer	NO	specialist	insect	Aphididae	sapfeeder	NO	generalist	insect	NO	557	2	557_2	4			1		nr	SE	3.38028	153	1.97183	151	3.48431	3.46147	field			herbaceous_annual	chewer_specialist_AG	sapfeeder_generalist_AG	Nr of individuals
559	2007	OIKOS	559_1	herbivore preference	Nr of individuals	Solanum_dulcamara	Psylliodes_affinis	Psylliodes_affinis	AG	AG	Solanaceae	woody	perennial	wild	4	Chrysomelidae	chewer	NO	specialist	insect	Chrysomelidae	chewer	NO	specialist	insect	YES	559	1	559_1	7	0		3		nr	SE	0.17	38	0.05	38	0.308221	0.123288	field	NO		woody_perennial	chewer_specialist_AG	chewer_specialist_AG	Nr of individuals
559	2007	OIKOS	559_2	herbivore preference	Nr of individuals	Solanum_dulcamara	Psylliodes_affinis	Psylliodes_affinis	AG	AG	Solanaceae	woody	perennial	wild	4	Chrysomelidae	chewer	NO	specialist	insect	Chrysomelidae	chewer	NO	specialist	insect	YES	559	1	559_1	7	0		3		nr	SE	0.17	38	0.06	38	0.308221	0.123288	field	NO		woody_perennial	chewer_specialist_AG	chewer_specialist_AG	Nr of individuals
559	2007	OIKOS	559_3	herbivore preference	Nr of individuals	Solanum_dulcamara	Plagiometriona_clavata	Psylliodes_affinis	AG	AG	Solanaceae	woody	perennial	wild	4	Chrysomelidae	chewer	NO	specialist	insect	Chrysomelidae	chewer	NO	specialist	insect	NO	559	1	559_1	7	0		3		nr	SE	0.17	38	0.23	38	0.308221	0.369865	field	NO		woody_perennial	chewer_specialist_AG	chewer_specialist_AG	Nr of individuals
559	2007	OIKOS	559_4	herbivore preference	Nr of individuals	Solanum_dulcamara	Plagiometriona_clavata	Psylliodes_affinis	AG	AG	Solanaceae	woody	perennial	wild	4	Chrysomelidae	chewer	NO	specialist	insect	Chrysomelidae	chewer	NO	specialist	insect	NO	559	1	559_1	7	0		3		nr	SE	0.17	38	0.21	38	0.308221	0.308221	field	NO		woody_perennial	chewer_specialist_AG	chewer_specialist_AG	Nr of individuals
559	2007	OIKOS	559_5	herbivore preference	Nr of individuals	Solanum_dulcamara	Psylliodes_affinis	Plagiometriona_clavata	AG	AG	Solanaceae	woody	perennial	wild	4	Chrysomelidae	chewer	NO	specialist	insect	Chrysomelidae	chewer	NO	specialist	insect	NO	559	2	559_2	7	0		3		nr	SE	1.15	38	0.35	38	1.60275	0.616441	field	NO		woody_perennial	chewer_specialist_AG	chewer_specialist_AG	Nr of individuals
559	2007	OIKOS	559_6	herbivore preference	Nr of individuals	Solanum_dulcamara	Psylliodes_affinis	Plagiometriona_clavata	AG	AG	Solanaceae	woody	perennial	wild	4	Chrysomelidae	chewer	NO	specialist	insect	Chrysomelidae	chewer	NO	specialist	insect	NO	559	2	559_2	7	0		3		nr	SE	1.15	38	0.45	38	1.60275	0.678086	field	NO		woody_perennial	chewer_specialist_AG	chewer_specialist_AG	Nr of individuals
559	2007	OIKOS	559_7	herbivore preference	Nr of individuals	Solanum_dulcamara	Plagiometriona_clavata	Plagiometriona_clavata	AG	AG	Solanaceae	woody	perennial	wild	4	Chrysomelidae	chewer	NO	specialist	insect	Chrysomelidae	chewer	NO	specialist	insect	YES	559	2	559_2	7	0		3		nr	SE	1.15	38	1.15	38	1.60275	1.10959	field	NO		woody_perennial	chewer_specialist_AG	chewer_specialist_AG	Nr of individuals
559	2007	OIKOS	559_8	herbivore preference	Nr of individuals	Solanum_dulcamara	Plagiometriona_clavata	Plagiometriona_clavata	AG	AG	Solanaceae	woody	perennial	wild	4	Chrysomelidae	chewer	NO	specialist	insect	Chrysomelidae	chewer	NO	specialist	insect	YES	559	2	559_2	7	0		3		nr	SE	1.15	38	1.17	38	1.60275	1.29453	field	NO		woody_perennial	chewer_specialist_AG	chewer_specialist_AG	Nr of individuals
559	2007	OIKOS	559_9	herbivore preference	Nr of individuals	Solanum_dulcamara	Psylliodes_affinis	Psylliodes_affinis	AG	AG	Solanaceae	woody	perennial	wild	4	Chrysomelidae	chewer	NO	specialist	insect	Chrysomelidae	chewer	NO	specialist	insect	YES	559	3	559_3	7	0		3		nr	SE	0.26	38	0.06	38	0.554797	0.246577	field	NO		woody_perennial	chewer_specialist_AG	chewer_specialist_AG	Nr of individuals
559	2007	OIKOS	559_10	herbivore preference	Nr of individuals	Solanum_dulcamara	Psylliodes_affinis	Psylliodes_affinis	AG	AG	Solanaceae	woody	perennial	wild	4	Chrysomelidae	chewer	NO	specialist	insect	Chrysomelidae	chewer	NO	specialist	insect	YES	559	3	559_3	7	0		3		nr	SE	0.26	38	0.57	38	0.554797	0.246577	field	NO		woody_perennial	chewer_specialist_AG	chewer_specialist_AG	Nr of individuals
559	2007	OIKOS	559_11	herbivore preference	Nr of individuals	Solanum_dulcamara	Plagiometriona_clavata	Psylliodes_affinis	AG	AG	Solanaceae	woody	perennial	wild	4	Chrysomelidae	chewer	NO	specialist	insect	Chrysomelidae	chewer	NO	specialist	insect	NO	559	3	559_3	7	0		3		nr	SE	0.26	38	0.57	38	0.554797	0.863018	field	NO		woody_perennial	chewer_specialist_AG	chewer_specialist_AG	Nr of individuals
559	2007	OIKOS	559_12	herbivore preference	Nr of individuals	Solanum_dulcamara	Plagiometriona_clavata	Psylliodes_affinis	AG	AG	Solanaceae	woody	perennial	wild	4	Chrysomelidae	chewer	NO	specialist	insect	Chrysomelidae	chewer	NO	specialist	insect	NO	559	3	559_3	7	0		3		nr	SE	0.26	38	0.52	38	0.554797	0.801374	field	NO		woody_perennial	chewer_specialist_AG	chewer_specialist_AG	Nr of individuals
559	2007	OIKOS	559_13	herbivore preference	Nr of individuals	Solanum_dulcamara	Psylliodes_affinis	Plagiometriona_clavata	AG	AG	Solanaceae	woody	perennial	wild	4	Chrysomelidae	chewer	NO	specialist	insect	Chrysomelidae	chewer	NO	specialist	insect	NO	559	4	559_4	7	0		3		nr	SE	0.43	38	0.03	38	2.15754	0.184932	field	NO		woody_perennial	chewer_specialist_AG	chewer_specialist_AG	Nr of individuals
559	2007	OIKOS	559_14	herbivore preference	Nr of individuals	Solanum_dulcamara	Psylliodes_affinis	Plagiometriona_clavata	AG	AG	Solanaceae	woody	perennial	wild	4	Chrysomelidae	chewer	NO	specialist	insect	Chrysomelidae	chewer	NO	specialist	insect	NO	559	4	559_4	7	0		3		nr	SE	0.43	38	0.45	38	2.15754	0.678086	field	NO		woody_perennial	chewer_specialist_AG	chewer_specialist_AG	Nr of individuals
559	2007	OIKOS	559_15	herbivore preference	Nr of individuals	Solanum_dulcamara	Plagiometriona_clavata	Plagiometriona_clavata	AG	AG	Solanaceae	woody	perennial	wild	4	Chrysomelidae	chewer	NO	specialist	insect	Chrysomelidae	chewer	NO	specialist	insect	YES	559	4	559_4	7	0		3		nr	SE	0.43	38	0.45	38	2.15754	1.17124	field	NO		woody_perennial	chewer_specialist_AG	chewer_specialist_AG	Nr of individuals
559	2007	OIKOS	559_16	herbivore preference	Nr of individuals	Solanum_dulcamara	Plagiometriona_clavata	Plagiometriona_clavata	AG	AG	Solanaceae	woody	perennial	wild	4	Chrysomelidae	chewer	NO	specialist	insect	Chrysomelidae	chewer	NO	specialist	insect	YES	559	4	559_4	7	0		3		nr	SE	0.43	38	0.71	38	2.15754	1.35617	field	NO		woody_perennial	chewer_specialist_AG	chewer_specialist_AG	Nr of individuals
559	2007	OIKOS	559_17	herbivore preference	Nr of individuals	Solanum_dulcamara	Psylliodes_affinis	Psylliodes_affinis	AG	AG	Solanaceae	woody	perennial	wild	4	Chrysomelidae	chewer	NO	specialist	insect	Chrysomelidae	chewer	NO	specialist	insect	YES	559	5	559_5	7	0		3		nr	SE	0.43	38	0.14	38	0.863018	0.369865	field	NO		woody_perennial	chewer_specialist_AG	chewer_specialist_AG	Nr of individuals
559	2007	OIKOS	559_18	herbivore preference	Nr of individuals	Solanum_dulcamara	Psylliodes_affinis	Psylliodes_affinis	AG	AG	Solanaceae	woody	perennial	wild	4	Chrysomelidae	chewer	NO	specialist	insect	Chrysomelidae	chewer	NO	specialist	insect	YES	559	5	559_5	7	0		3		nr	SE	0.43	38	0.17	38	0.863018	0.431509	field	NO		woody_perennial	chewer_specialist_AG	chewer_specialist_AG	Nr of individuals
559	2007	OIKOS	559_19	herbivore preference	Nr of individuals	Solanum_dulcamara	Plagiometriona_clavata	Psylliodes_affinis	AG	AG	Solanaceae	woody	perennial	wild	4	Chrysomelidae	chewer	NO	specialist	insect	Chrysomelidae	chewer	NO	specialist	insect	NO	559	5	559_5	7	0		3		nr	SE	0.43	38	0.38	38	0.863018	0.554797	field	NO		woody_perennial	chewer_specialist_AG	chewer_specialist_AG	Nr of individuals
559	2007	OIKOS	559_20	herbivore preference	Nr of individuals	Solanum_dulcamara	Plagiometriona_clavata	Psylliodes_affinis	AG	AG	Solanaceae	woody	perennial	wild	4	Chrysomelidae	chewer	NO	specialist	insect	Chrysomelidae	chewer	NO	specialist	insect	NO	559	5	559_5	7	0		3		nr	SE	0.43	38	0.42	38	0.863018	0.73973	field	NO		woody_perennial	chewer_specialist_AG	chewer_specialist_AG	Nr of individuals
559	2007	OIKOS	559_21	herbivore preference	Nr of individuals	Solanum_dulcamara	Psylliodes_affinis	Plagiometriona_clavata	AG	AG	Solanaceae	woody	perennial	wild	4	Chrysomelidae	chewer	NO	specialist	insect	Chrysomelidae	chewer	NO	specialist	insect	NO	559	6	559_6	7	0		3		nr	SE	1.69	38	0.61	38	2.34248	1.04795	field	NO		woody_perennial	chewer_specialist_AG	chewer_specialist_AG	Nr of individuals
559	2007	OIKOS	559_22	herbivore preference	Nr of individuals	Solanum_dulcamara	Psylliodes_affinis	Plagiometriona_clavata	AG	AG	Solanaceae	woody	perennial	wild	4	Chrysomelidae	chewer	NO	specialist	insect	Chrysomelidae	chewer	NO	specialist	insect	NO	559	6	559_6	7	0		3		nr	SE	1.69	38	0.83	38	2.34248	1.35617	field	NO		woody_perennial	chewer_specialist_AG	chewer_specialist_AG	Nr of individuals
559	2007	OIKOS	559_23	herbivore preference	Nr of individuals	Solanum_dulcamara	Plagiometriona_clavata	Plagiometriona_clavata	AG	AG	Solanaceae	woody	perennial	wild	4	Chrysomelidae	chewer	NO	specialist	insect	Chrysomelidae	chewer	NO	specialist	insect	YES	559	6	559_6	7	0		3		nr	SE	1.69	38	1.58	38	2.34248	1.97261	field	NO		woody_perennial	chewer_specialist_AG	chewer_specialist_AG	Nr of individuals
559	2007	OIKOS	559_24	herbivore preference	Nr of individuals	Solanum_dulcamara	Plagiometriona_clavata	Plagiometriona_clavata	AG	AG	Solanaceae	woody	perennial	wild	4	Chrysomelidae	chewer	NO	specialist	insect	Chrysomelidae	chewer	NO	specialist	insect	YES	559	6	559_6	7	0		3		nr	SE	1.69	38	1.62	38	2.34248	2.58905	field	NO		woody_perennial	chewer_specialist_AG	chewer_specialist_AG	Nr of individuals
559	2007	OIKOS	559_25	herbivore preference	Nr of individuals	Solanum_dulcamara	Psylliodes_affinis	Psylliodes_affinis	AG	AG	Solanaceae	woody	perennial	wild	4	Chrysomelidae	chewer	NO	specialist	insect	Chrysomelidae	chewer	NO	specialist	insect	YES	559	7	559_7	7	0		3		nr	SE	0.09	38	0.03	38	0.369865	0.184932	field	NO		woody_perennial	chewer_specialist_AG	chewer_specialist_AG	Nr of individuals
559	2007	OIKOS	559_26	herbivore preference	Nr of individuals	Solanum_dulcamara	Psylliodes_affinis	Psylliodes_affinis	AG	AG	Solanaceae	woody	perennial	wild	4	Chrysomelidae	chewer	NO	specialist	insect	Chrysomelidae	chewer	NO	specialist	insect	YES	559	7	559_7	7	0		3		nr	SE	0.09	38	0.03	38	0.369865	0.184932	field	NO		woody_perennial	chewer_specialist_AG	chewer_specialist_AG	Nr of individuals
559	2007	OIKOS	559_27	herbivore preference	Nr of individuals	Solanum_dulcamara	Plagiometriona_clavata	Psylliodes_affinis	AG	AG	Solanaceae	woody	perennial	wild	4	Chrysomelidae	chewer	NO	specialist	insect	Chrysomelidae	chewer	NO	specialist	insect	NO	559	7	559_7	7	0		3		nr	SE	0.09	38	0.11	38	0.369865	0.431509	field	NO		woody_perennial	chewer_specialist_AG	chewer_specialist_AG	Nr of individuals
559	2007	OIKOS	559_28	herbivore preference	Nr of individuals	Solanum_dulcamara	Plagiometriona_clavata	Psylliodes_affinis	AG	AG	Solanaceae	woody	perennial	wild	4	Chrysomelidae	chewer	NO	specialist	insect	Chrysomelidae	chewer	NO	specialist	insect	NO	559	7	559_7	7	0		3		nr	SE	0.09	38	0.09	38	0.369865	0.308221	field	NO		woody_perennial	chewer_specialist_AG	chewer_specialist_AG	Nr of individuals
559	2007	OIKOS	559_29	herbivore preference	Nr of individuals	Solanum_dulcamara	Psylliodes_affinis	Plagiometriona_clavata	AG	AG	Solanaceae	woody	perennial	wild	4	Chrysomelidae	chewer	NO	specialist	insect	Chrysomelidae	chewer	NO	specialist	insect	NO	559	8	559_8	7	0		3		nr	SE	1.2	38	0.36	38	1.84932	0.678086	field	NO		woody_perennial	chewer_specialist_AG	chewer_specialist_AG	Nr of individuals
559	2007	OIKOS	559_30	herbivore preference	Nr of individuals	Solanum_dulcamara	Psylliodes_affinis	Plagiometriona_clavata	AG	AG	Solanaceae	woody	perennial	wild	4	Chrysomelidae	chewer	NO	specialist	insect	Chrysomelidae	chewer	NO	specialist	insect	NO	559	8	559_8	7	0		3		nr	SE	1.2	38	0.43	38	1.84932	0.73973	field	NO		woody_perennial	chewer_specialist_AG	chewer_specialist_AG	Nr of individuals
559	2007	OIKOS	559_31	herbivore preference	Nr of individuals	Solanum_dulcamara	Plagiometriona_clavata	Plagiometriona_clavata	AG	AG	Solanaceae	woody	perennial	wild	4	Chrysomelidae	chewer	NO	specialist	insect	Chrysomelidae	chewer	NO	specialist	insect	YES	559	8	559_8	7	0		3		nr	SE	1.2	38	1.21	38	1.84932	1.41782	field	NO		woody_perennial	chewer_specialist_AG	chewer_specialist_AG	Nr of individuals
559	2007	OIKOS	559_32	herbivore preference	Nr of individuals	Solanum_dulcamara	Plagiometriona_clavata	Plagiometriona_clavata	AG	AG	Solanaceae	woody	perennial	wild	4	Chrysomelidae	chewer	NO	specialist	insect	Chrysomelidae	chewer	NO	specialist	insect	YES	559	8	559_8	7	0		3		nr	SE	1.2	38	1.17	38	1.84932	1.35617	field	NO		woody_perennial	chewer_specialist_AG	chewer_specialist_AG	Nr of individuals
561	2010	AFRICAN JOURNAL OF BIOTECHNOLOGY	561_1	plant performance	Leaf area eaten	Schima_superba	Neospastis_simaona	Neospastis_simaona	AG	AG	Theaceae	woody	perennial	wild		Oecophoridae	chewer	NO	specialist	insect	Oecophoridae	chewer	NO	specialist	insect	YES	561	1	561_1		0	1	4	1	mm2	SE	423.645	5	256.158	5	181.749	71.5982	field	NO		woody_perennial	chewer_specialist_AG	chewer_specialist_AG	Damage
561	2010	AFRICAN JOURNAL OF BIOTECHNOLOGY	561_2	plant performance	Leaf area eaten	Schima_superba	Neospastis_simaona	Neospastis_simaona	AG	AG	Theaceae	woody	perennial	wild		Oecophoridae	chewer	NO	specialist	insect	Oecophoridae	chewer	NO	specialist	insect	YES	561	2	561_2		0	1	4	1	mm2	SE	186.308	5	74.3276	5	79.8205	53.5782	field	NO		woody_perennial	chewer_specialist_AG	chewer_specialist_AG	Damage
563	2022	ARTHROPOD-PLANT INTERACTIONS	563_1	herbivore performance	Mass	Triadica_sebifera	Meloidogyne_incognita	Gadirtha_fusca	BG	AG	Euphorbiaceae	woody	perennial	wild	10	Heteroderidae	endophagous	NO	generalist	nematode	Nolidae	chewer	NO	specialist	insect	NO	563	1	563_1	28	-7	7	10000	1	g	SE	0.297368	25	0.168421	25	0.105263	0.0723684	field	YES	35	woody_perennial	endophagous_generalist_BG	chewer_specialist_AG	Mass/size
563	2022	ARTHROPOD-PLANT INTERACTIONS	563_2	herbivore performance	Mass	Triadica_sebifera	Meloidogyne_incognita	Gadirtha_fusca	BG	AG	Euphorbiaceae	woody	perennial	wild	10	Heteroderidae	endophagous	NO	generalist	nematode	Nolidae	chewer	NO	specialist	insect	NO	563	1	563_1	28	-7	7	20000	1	g	SE	0.297368	25	0.244737	25	0.105263	0.125	field	YES	35	woody_perennial	endophagous_generalist_BG	chewer_specialist_AG	Mass/size
563	2022	ARTHROPOD-PLANT INTERACTIONS	563_3	herbivore performance	Mass	Triadica_sebifera	Meloidogyne_incognita	Spodoptera_litura	BG	AG	Euphorbiaceae	woody	perennial	wild	10	Heteroderidae	endophagous	NO	generalist	nematode	Noctuidae	chewer	NO	generalist	insect	NO	563	2	563_2	28	-7	7	10000	1	g	SE	0.130263	25	0.0736842	25	0.0855263	0.0328947	field	YES	35	woody_perennial	endophagous_generalist_BG	chewer_generalist_AG	Mass/size
563	2022	ARTHROPOD-PLANT INTERACTIONS	563_4	herbivore performance	Mass	Triadica_sebifera	Meloidogyne_incognita	Spodoptera_litura	BG	AG	Euphorbiaceae	woody	perennial	wild	10	Heteroderidae	endophagous	NO	generalist	nematode	Noctuidae	chewer	NO	generalist	insect	NO	563	2	563_2	28	-7	7	20000	1	g	SE	0.130263	25	0.107895	25	0.0855263	0.0855263	field	YES	35	woody_perennial	endophagous_generalist_BG	chewer_generalist_AG	Mass/size
563	2022	ARTHROPOD-PLANT INTERACTIONS	563_5	plant performance	Leaf area eaten	Triadica_sebifera	Meloidogyne_incognita	Gadirtha_fusca	BG	AG	Euphorbiaceae	woody	perennial	wild	10	Heteroderidae	endophagous	NO	generalist	nematode	Nolidae	chewer	NO	specialist	insect	NO	563	3	563_3	28	-7	7	10000	1	%	SE	17.451	25	11.2745	25	8.33333	3.43137	field	YES	35	woody_perennial	endophagous_generalist_BG	chewer_specialist_AG	Damage
563	2022	ARTHROPOD-PLANT INTERACTIONS	563_6	plant performance	Leaf area eaten	Triadica_sebifera	Meloidogyne_incognita	Gadirtha_fusca	BG	AG	Euphorbiaceae	woody	perennial	wild	10	Heteroderidae	endophagous	NO	generalist	nematode	Nolidae	chewer	NO	specialist	insect	NO	563	3	563_3	28	-7	7	20000	1	%	SE	17.451	25	18.5294	25	8.33333	13.2353	field	YES	35	woody_perennial	endophagous_generalist_BG	chewer_specialist_AG	Damage
563	2022	ARTHROPOD-PLANT INTERACTIONS	563_7	plant performance	Leaf area eaten	Triadica_sebifera	Meloidogyne_incognita	Spodoptera_litura	BG	AG	Euphorbiaceae	woody	perennial	wild	10	Heteroderidae	endophagous	NO	generalist	nematode	Noctuidae	chewer	NO	generalist	insect	NO	563	4	563_4	28	-7	7	10000	1	%	SE	14.0196	25	7.54902	25	7.35294	4.41176	field	YES	35	woody_perennial	endophagous_generalist_BG	chewer_generalist_AG	Damage
563	2022	ARTHROPOD-PLANT INTERACTIONS	563_8	plant performance	Leaf area eaten	Triadica_sebifera	Meloidogyne_incognita	Spodoptera_litura	BG	AG	Euphorbiaceae	woody	perennial	wild	10	Heteroderidae	endophagous	NO	generalist	nematode	Noctuidae	chewer	NO	generalist	insect	NO	563	4	563_4	28	-7	7	20000	1	%	SE	14.0196	25	13.9216	25	7.35294	10.7843	field	YES	35	woody_perennial	endophagous_generalist_BG	chewer_generalist_AG	Damage
563	2022	ARTHROPOD-PLANT INTERACTIONS	563_9	plant performance	Biomass	Triadica_sebifera	Meloidogyne_incognita	Gadirtha_fusca	BG	AG	Euphorbiaceae	woody	perennial	wild	10	Heteroderidae	endophagous	NO	generalist	nematode	Nolidae	chewer	NO	specialist	insect	NO	563	5	563_5	28	-7	7	10000	1	g	SE	1.46405	25	4.66667	25	0.686275	1.83007	field	YES	35	woody_perennial	endophagous_generalist_BG	chewer_specialist_AG	Biomass
563	2022	ARTHROPOD-PLANT INTERACTIONS	563_10	plant performance	Biomass	Triadica_sebifera	Meloidogyne_incognita	Gadirtha_fusca	BG	AG	Euphorbiaceae	woody	perennial	wild	10	Heteroderidae	endophagous	NO	generalist	nematode	Nolidae	chewer	NO	specialist	insect	NO	563	5	563_5	28	-7	7	20000	1	g	SE	1.46405	25	2.33333	25	0.686275	1.14379	field	YES	35	woody_perennial	endophagous_generalist_BG	chewer_specialist_AG	Biomass
563	2022	ARTHROPOD-PLANT INTERACTIONS	563_11	plant performance	Biomass	Triadica_sebifera	Meloidogyne_incognita	Spodoptera_litura	BG	AG	Euphorbiaceae	woody	perennial	wild	10	Heteroderidae	endophagous	NO	generalist	nematode	Noctuidae	chewer	NO	generalist	insect	NO	563	6	563_6	28	-7	7	10000	1	g	SE	2.42484	25	3.52288	25	1.37255	1.37255	field	YES	35	woody_perennial	endophagous_generalist_BG	chewer_generalist_AG	Biomass
563	2022	ARTHROPOD-PLANT INTERACTIONS	563_12	plant performance	Biomass	Triadica_sebifera	Meloidogyne_incognita	Spodoptera_litura	BG	AG	Euphorbiaceae	woody	perennial	wild	10	Heteroderidae	endophagous	NO	generalist	nematode	Noctuidae	chewer	NO	generalist	insect	NO	563	6	563_6	28	-7	7	20000	1	g	SE	2.42484	25	1.37255	25	1.37255	0.915033	field	YES	35	woody_perennial	endophagous_generalist_BG	chewer_generalist_AG	Biomass
563	2022	ARTHROPOD-PLANT INTERACTIONS	563_13	plant performance	Biomass	Triadica_sebifera	Meloidogyne_incognita	Gadirtha_fusca	BG	AG	Euphorbiaceae	woody	perennial	wild	10	Heteroderidae	endophagous	NO	generalist	nematode	Nolidae	chewer	NO	specialist	insect	NO	563	7	563_7	28	-7	7	10000	1	g	SE	0.915033	25	4.52941	25	0.686275	2.51634	field	YES	35	woody_perennial	endophagous_generalist_BG	chewer_specialist_AG	Biomass
563	2022	ARTHROPOD-PLANT INTERACTIONS	563_14	plant performance	Biomass	Triadica_sebifera	Meloidogyne_incognita	Gadirtha_fusca	BG	AG	Euphorbiaceae	woody	perennial	wild	10	Heteroderidae	endophagous	NO	generalist	nematode	Nolidae	chewer	NO	specialist	insect	NO	563	7	563_7	28	-7	7	20000	1	g	SE	0.915033	25	1.73856	25	0.686275	0.915033	field	YES	35	woody_perennial	endophagous_generalist_BG	chewer_specialist_AG	Biomass
563	2022	ARTHROPOD-PLANT INTERACTIONS	563_15	plant performance	Biomass	Triadica_sebifera	Meloidogyne_incognita	Spodoptera_litura	BG	AG	Euphorbiaceae	woody	perennial	wild	10	Heteroderidae	endophagous	NO	generalist	nematode	Noctuidae	chewer	NO	generalist	insect	NO	563	8	563_8	28	-7	7	10000	1	g	SE	1.73856	25	2.88235	25	0.686275	1.14379	field	YES	35	woody_perennial	endophagous_generalist_BG	chewer_generalist_AG	Biomass
563	2022	ARTHROPOD-PLANT INTERACTIONS	563_16	plant performance	Biomass	Triadica_sebifera	Meloidogyne_incognita	Spodoptera_litura	BG	AG	Euphorbiaceae	woody	perennial	wild	10	Heteroderidae	endophagous	NO	generalist	nematode	Noctuidae	chewer	NO	generalist	insect	NO	563	8	563_8	28	-7	7	20000	1	g	SE	1.73856	25	1.18954	25	0.686275	0.915033	field	YES	35	woody_perennial	endophagous_generalist_BG	chewer_generalist_AG	Biomass
571	2017	PLANT AND CELL PHYSIOLOGY	571_1	herbivore preference	Choice	Solanum_lycopersicum	Frankliniella_occidentalis	Frankliniella_occidentalis	AG	AG	Solanaceae	herbaceous	annual	cultivated	4	Thripidae	cell-content feeder	YES	generalist	insect	Thripidae	cell-content feeder	YES	generalist	insect	YES	571	1	571_1	12	0	0	20	10	%	SE	37.3096	25	14.9746	25	17.7665	15.2284	greenhouse	NO	12	herbaceous_annual	cell-content feeder_generalist_AG	cell-content feeder_generalist_AG	Choice
571	2017	PLANT AND CELL PHYSIOLOGY	571_2	herbivore preference	Choice	Solanum_lycopersicum	Frankliniella_occidentalis	Frankliniella_occidentalis	AG	AG	Solanaceae	herbaceous	annual	cultivated	4	Thripidae	cell-content feeder	YES	generalist	insect	Thripidae	cell-content feeder	YES	generalist	insect	YES	571	2	571_2	12	0	0	20	10	%	SE	37.8173	25	9.89848	25	22.8426	10.1523	greenhouse	NO	12	herbaceous_annual	cell-content feeder_generalist_AG	cell-content feeder_generalist_AG	Choice
604	2017	JOURNAL OF INSECT BEHAVIOR	604_1	herbivore preference	Nr of offspring	Arabidopsis_thaliana	Plutella_xylostella	Plutella_xylostella	AG	AG	Brassicaceae	herbaceous	annual	wild	4	Plutellidae	chewer	NO	specialist	insect	Plutellidae	chewer	NO	specialist	insect	YES	604	1	604_1	1	0	0	2	1	nr	SE	14.72	174	17.92	65	18.3354	19.9138	greenhouse	NO	1	herbaceous_annual	chewer_specialist_AG	chewer_specialist_AG	Nr of offspring
619	2013	JOURNAL OF ANIMAL ECOLOGY	619_1	herbivore preference	Nr of individuals	Ribes_nigrum	Otiorhynchus_sulcatus	Cryptomyzus_galeopsidis	BG	AG	Grossulariaceae	woody	perennial	wild	208	Curculionidae	chewer	NO	generalist	insect	Aphididae	sapfeeder	NO	specialist	insect	NO	619	1	619_1	15	0		50		nr	SE	0.349091	96	1.71636	96	0.99761	4.98805	field	NO		woody_perennial	chewer_generalist_BG	sapfeeder_specialist_AG	Nr of individuals
619	2013	JOURNAL OF ANIMAL ECOLOGY	619_2	herbivore preference	Nr of individuals	Ribes_nigrum	Otiorhynchus_sulcatus	Cryptomyzus_galeopsidis	BG	AG	Grossulariaceae	woody	perennial	wild	208	Curculionidae	chewer	NO	generalist	insect	Aphididae	sapfeeder	NO	specialist	insect	NO	619	2	619_2	15	0		50		nr	SE	0.16	96	2.25455	96	0.570063	8.40843	field	NO		woody_perennial	chewer_generalist_BG	sapfeeder_specialist_AG	Nr of individuals
619	2013	JOURNAL OF ANIMAL ECOLOGY	619_3	herbivore preference	Nr of individuals	Ribes_nigrum	Otiorhynchus_sulcatus	Cryptomyzus_galeopsidis	BG	AG	Grossulariaceae	woody	perennial	wild	208	Curculionidae	chewer	NO	generalist	insect	Aphididae	sapfeeder	NO	specialist	insect	NO	619	3	619_3	15	0		50		nr	SE	1.23636	96	1.93455	96	5.27308	7.2683	field	NO		woody_perennial	chewer_generalist_BG	sapfeeder_specialist_AG	Nr of individuals
619	2013	JOURNAL OF ANIMAL ECOLOGY	619_4	herbivore preference	Nr of individuals	Ribes_nigrum	Otiorhynchus_sulcatus	Cryptomyzus_galeopsidis	BG	AG	Grossulariaceae	woody	perennial	wild	208	Curculionidae	chewer	NO	generalist	insect	Aphididae	sapfeeder	NO	specialist	insect	NO	619	4	619_4	15	0		50		nr	SE	1.87636	96	2.45818	96	8.69346	9.26352	field	NO		woody_perennial	chewer_generalist_BG	sapfeeder_specialist_AG	Nr of individuals
619	2013	JOURNAL OF ANIMAL ECOLOGY	619_5	herbivore preference	Nr of individuals	Ribes_nigrum	Otiorhynchus_sulcatus	Cryptomyzus_galeopsidis	BG	AG	Grossulariaceae	woody	perennial	wild	208	Curculionidae	chewer	NO	generalist	insect	Aphididae	sapfeeder	NO	specialist	insect	NO	619	5	619_5	15	0		50		nr	SE	1.89091	96	1.42545	96	3.27786	7.83837	field	NO		woody_perennial	chewer_generalist_BG	sapfeeder_specialist_AG	Nr of individuals
619	2013	JOURNAL OF ANIMAL ECOLOGY	619_6	herbivore preference	Nr of individuals	Ribes_nigrum	Otiorhynchus_sulcatus	Cryptomyzus_galeopsidis	BG	AG	Grossulariaceae	woody	perennial	wild	208	Curculionidae	chewer	NO	generalist	insect	Aphididae	sapfeeder	NO	specialist	insect	NO	619	6	619_6	15	0		50		nr	SE	0.712727	96	1.42545	96	2.99283	5.4156	field	NO		woody_perennial	chewer_generalist_BG	sapfeeder_specialist_AG	Nr of individuals
619	2013	JOURNAL OF ANIMAL ECOLOGY	619_7	herbivore preference	Nr of individuals	Ribes_nigrum	Otiorhynchus_sulcatus	Cryptomyzus_galeopsidis	BG	AG	Grossulariaceae	woody	perennial	wild	208	Curculionidae	chewer	NO	generalist	insect	Aphididae	sapfeeder	NO	specialist	insect	NO	619	7	619_7	15	0		50		nr	SE	0.436364	96	1.22182	96	1.42516	4.27547	field	NO		woody_perennial	chewer_generalist_BG	sapfeeder_specialist_AG	Nr of individuals
619	2013	JOURNAL OF ANIMAL ECOLOGY	619_8	herbivore preference	Nr of individuals	Ribes_nigrum	Otiorhynchus_sulcatus	Cryptomyzus_galeopsidis	BG	AG	Grossulariaceae	woody	perennial	wild	208	Curculionidae	chewer	NO	generalist	insect	Aphididae	sapfeeder	NO	specialist	insect	NO	619	8	619_8	15	0		50		nr	SE	1.13876e-15	96	0.538182	96	0.570063	2.99283	field	NO		woody_perennial	chewer_generalist_BG	sapfeeder_specialist_AG	Nr of individuals
619	2013	JOURNAL OF ANIMAL ECOLOGY	619_9	herbivore preference	Nr of individuals	Ribes_nigrum	Otiorhynchus_sulcatus	Nematus_olfaciens	BG	AG	Grossulariaceae	woody	perennial	wild	208	Curculionidae	chewer	NO	generalist	insect	Tenthredinidae	chewer	NO	specialist	insect	NO	619	9	619_9	15	0		50		nr	SE	0.222222	96	0.178571	96	0.699854	0.544331	field	NO		woody_perennial	chewer_generalist_BG	chewer_specialist_AG	Nr of individuals
619	2013	JOURNAL OF ANIMAL ECOLOGY	619_10	herbivore preference	Nr of individuals	Ribes_nigrum	Otiorhynchus_sulcatus	Nematus_olfaciens	BG	AG	Grossulariaceae	woody	perennial	wild	208	Curculionidae	chewer	NO	generalist	insect	Tenthredinidae	chewer	NO	specialist	insect	NO	619	10	619_10	15	0		50		nr	SE	0.293651	96	0.115079	96	1.0109	0.50545	field	NO		woody_perennial	chewer_generalist_BG	chewer_specialist_AG	Nr of individuals
619	2013	JOURNAL OF ANIMAL ECOLOGY	619_11	herbivore preference	Nr of individuals	Ribes_nigrum	Otiorhynchus_sulcatus	Nematus_olfaciens	BG	AG	Grossulariaceae	woody	perennial	wild	208	Curculionidae	chewer	NO	generalist	insect	Tenthredinidae	chewer	NO	specialist	insect	NO	619	11	619_11	15	0		50		nr	SE	0.666667	96	0.230159	96	2.0218	0.738735	field	NO		woody_perennial	chewer_generalist_BG	chewer_specialist_AG	Nr of individuals
619	2013	JOURNAL OF ANIMAL ECOLOGY	619_12	herbivore preference	Nr of individuals	Ribes_nigrum	Otiorhynchus_sulcatus	Nematus_olfaciens	BG	AG	Grossulariaceae	woody	perennial	wild	208	Curculionidae	chewer	NO	generalist	insect	Tenthredinidae	chewer	NO	specialist	insect	NO	619	12	619_12	15	0		50		nr	SE	0.218254	96	0.138889	96	0.660973	0.427689	field	NO		woody_perennial	chewer_generalist_BG	chewer_specialist_AG	Nr of individuals
619	2013	JOURNAL OF ANIMAL ECOLOGY	619_13	herbivore preference	Nr of individuals	Ribes_nigrum	Otiorhynchus_sulcatus	Nematus_olfaciens	BG	AG	Grossulariaceae	woody	perennial	wild	208	Curculionidae	chewer	NO	generalist	insect	Tenthredinidae	chewer	NO	specialist	insect	NO	619	13	619_13	15	0		50		nr	SE	0.198413	96	0.126984	96	0.622093	0.349927	field	NO		woody_perennial	chewer_generalist_BG	chewer_specialist_AG	Nr of individuals
619	2013	JOURNAL OF ANIMAL ECOLOGY	619_14	herbivore preference	Nr of individuals	Ribes_nigrum	Otiorhynchus_sulcatus	Nematus_olfaciens	BG	AG	Grossulariaceae	woody	perennial	wild	208	Curculionidae	chewer	NO	generalist	insect	Tenthredinidae	chewer	NO	specialist	insect	NO	619	14	619_14	15	0		50		nr	SE	0.305556	96	0.178571	96	1.04978	0.738735	field	NO		woody_perennial	chewer_generalist_BG	chewer_specialist_AG	Nr of individuals
619	2013	JOURNAL OF ANIMAL ECOLOGY	619_15	herbivore preference	Nr of individuals	Ribes_nigrum	Otiorhynchus_sulcatus	Nematus_olfaciens	BG	AG	Grossulariaceae	woody	perennial	wild	208	Curculionidae	chewer	NO	generalist	insect	Tenthredinidae	chewer	NO	specialist	insect	NO	619	15	619_15	15	0		50		nr	SE	0.230159	96	0.0952381	96	0.583212	0.427689	field	NO		woody_perennial	chewer_generalist_BG	chewer_specialist_AG	Nr of individuals
619	2013	JOURNAL OF ANIMAL ECOLOGY	619_16	herbivore preference	Nr of individuals	Ribes_nigrum	Otiorhynchus_sulcatus	Nematus_olfaciens	BG	AG	Grossulariaceae	woody	perennial	wild	208	Curculionidae	chewer	NO	generalist	insect	Tenthredinidae	chewer	NO	specialist	insect	NO	619	16	619_16	15	0		50		nr	SE	0.031746	96	0	96	0.311046	0.194404	field	NO		woody_perennial	chewer_generalist_BG	chewer_specialist_AG	Nr of individuals
619	2013	JOURNAL OF ANIMAL ECOLOGY	619_17	herbivore performance	Fecundity_PopulationSize	Ribes_nigrum	Otiorhynchus_sulcatus	Cryptomyzus_galeopsidis	BG	AG	Grossulariaceae	woody	perennial	wild	208	Curculionidae	chewer	NO	generalist	insect	Aphididae	sapfeeder	NO	specialist	insect	NO	619	17	619_17	35	0	12	25	8	nr	SE	9.16667	12	17.5	12	12.2687	11.9078	greenhouse	NO	47	woody_perennial	chewer_generalist_BG	sapfeeder_specialist_AG	Fecundity
619	2013	JOURNAL OF ANIMAL ECOLOGY	619_18	herbivore performance	Mass increase	Ribes_nigrum	Otiorhynchus_sulcatus	Nematus_olfaciens	BG	AG	Grossulariaceae	woody	perennial	wild	208	Curculionidae	chewer	NO	generalist	insect	Tenthredinidae	chewer	NO	specialist	insect	NO	619	18	619_18	35	0	12	25	4	rgr	SE	4.41667	12	3.625	12	0.938194	0.793857	greenhouse	NO	47	woody_perennial	chewer_generalist_BG	chewer_specialist_AG	Mass/size
619	2013	JOURNAL OF ANIMAL ECOLOGY	619_19	plant performance	Biomass	Ribes_nigrum	Otiorhynchus_sulcatus	Cryptomyzus_galeopsidis	BG	AG	Grossulariaceae	woody	perennial	wild	208	Curculionidae	chewer	NO	generalist	insect	Aphididae	sapfeeder	NO	specialist	insect	NO	619	19	619_19	35	0	12	25	8	g	SE	4.66667	12	4.25641	12	0.888231	0.888231	greenhouse	NO	47	woody_perennial	chewer_generalist_BG	sapfeeder_specialist_AG	Biomass
619	2013	JOURNAL OF ANIMAL ECOLOGY	619_20	plant performance	Biomass	Ribes_nigrum	Otiorhynchus_sulcatus	Cryptomyzus_galeopsidis	BG	AG	Grossulariaceae	woody	perennial	wild	208	Curculionidae	chewer	NO	generalist	insect	Aphididae	sapfeeder	NO	specialist	insect	NO	619	20	619_20	35	0	12	25	8	g	SE	4.24138	12	2.89655	12	0.895888	0.716711	greenhouse	NO	47	woody_perennial	chewer_generalist_BG	sapfeeder_specialist_AG	Biomass
619	2013	JOURNAL OF ANIMAL ECOLOGY	619_21	plant performance	Biomass	Ribes_nigrum	Otiorhynchus_sulcatus	Nematus_olfaciens	BG	AG	Grossulariaceae	woody	perennial	wild	208	Curculionidae	chewer	NO	generalist	insect	Tenthredinidae	chewer	NO	specialist	insect	NO	619	21	619_21	35	0	12	25	4	g	SE	4.41026	12	4.5641	12	0.355292	0.888231	greenhouse	NO	47	woody_perennial	chewer_generalist_BG	chewer_specialist_AG	Biomass
619	2013	JOURNAL OF ANIMAL ECOLOGY	619_22	plant performance	Biomass	Ribes_nigrum	Otiorhynchus_sulcatus	Nematus_olfaciens	BG	AG	Grossulariaceae	woody	perennial	wild	208	Curculionidae	chewer	NO	generalist	insect	Tenthredinidae	chewer	NO	specialist	insect	NO	619	22	619_22	35	0	12	25	4	g	SE	5.06897	12	2.84483	12	1.43342	0.537533	greenhouse	NO	47	woody_perennial	chewer_generalist_BG	chewer_specialist_AG	Biomass
651	2018	FRONTIERS IN PLANT SCIENCE	651_1	herbivore preference	Choice	Solanum_lycopersicum	Nesidiocoris_tenuis	Tetranychus_urticae	AG	AG	Solanaceae	herbaceous	annual	cultivated	4	Miridae	sapfeeder	YES	generalist	insect	Tetranychidae	cell-content feeder	NO	generalist	mite	NO	651	1	651_1	1	0	0	20	1	%		41.51	41	51.37	41			greenhouse	NO	1	herbaceous_annual	sapfeeder_generalist_AG	cell-content feeder_generalist_AG	Choice
651	2018	FRONTIERS IN PLANT SCIENCE	651_2	herbivore preference	Nr of offspring	Solanum_lycopersicum	Nesidiocoris_tenuis	Tetranychus_urticae	AG	AG	Solanaceae	herbaceous	annual	cultivated	4	Miridae	sapfeeder	YES	generalist	insect	Tetranychidae	cell-content feeder	NO	generalist	mite	NO	651	2	651_2	1	0	2	20	10	nr	SE	30.495	10	26.1386	10	10.854	10.4366	greenhouse	NO	3	herbaceous_annual	sapfeeder_generalist_AG	cell-content feeder_generalist_AG	Nr of offspring
651	2018	FRONTIERS IN PLANT SCIENCE	651_3	herbivore performance	Fecundity_PopulationSize	Solanum_lycopersicum	Nesidiocoris_tenuis	Tetranychus_urticae	AG	AG	Solanaceae	herbaceous	annual	cultivated	4	Miridae	sapfeeder	YES	generalist	insect	Tetranychidae	cell-content feeder	NO	generalist	mite	NO	651	3	651_3	1	0	7	20	20	nr	SE	7.52768	6	2.95203	6	2.16929	0.723097	greenhouse	NO	8	herbaceous_annual	sapfeeder_generalist_AG	cell-content feeder_generalist_AG	Fecundity
651	2018	FRONTIERS IN PLANT SCIENCE	651_4	herbivore performance	Fecundity_PopulationSize	Solanum_lycopersicum	Nesidiocoris_tenuis	Tetranychus_urticae	AG	AG	Solanaceae	herbaceous	annual	cultivated	4	Miridae	sapfeeder	YES	generalist	insect	Tetranychidae	cell-content feeder	NO	generalist	mite	NO	651	4	651_4	1	0	7	20	20	nr	SE	28.7823	6	16.5314	6	12.2926	9.7618	greenhouse	NO	8	herbaceous_annual	sapfeeder_generalist_AG	cell-content feeder_generalist_AG	Fecundity
676	2016	PLANT BIOLOGY	676_1	herbivore performance	Mass	Brassica_oleracea	Brevicoryne_brassicae	Mamestra_brassicae	AG	AG	Brassicaceae	herbaceous	biennial	wild	4	Aphididae	sapfeeder	NO	specialist	insect	Noctuidae	chewer	NO	generalist	insect	NO	676	1	676_1	4	0	6	5	10	mg	SE	0.012514	48	0.0126257	48	0.00696691	0.00619281	greenhouse	NO	10	herbaceous_biennial	sapfeeder_specialist_AG	chewer_generalist_AG	Mass/size
676	2016	PLANT BIOLOGY	676_2	herbivore performance	Mass	Brassica_oleracea	Brevicoryne_brassicae	Mamestra_brassicae	AG	AG	Brassicaceae	herbaceous	biennial	wild	4	Aphididae	sapfeeder	NO	specialist	insect	Noctuidae	chewer	NO	generalist	insect	NO	676	2	676_2	8	0	6	5	10	mg	SE	0.0151955	48	0.0141899	48	0.00851511	0.00619281	greenhouse	NO	14	herbaceous_biennial	sapfeeder_specialist_AG	chewer_generalist_AG	Mass/size
676	2016	PLANT BIOLOGY	676_3	herbivore performance	Mass	Brassica_oleracea	Brevicoryne_brassicae	Mamestra_brassicae	AG	AG	Brassicaceae	herbaceous	biennial	wild	4	Aphididae	sapfeeder	NO	specialist	insect	Noctuidae	chewer	NO	generalist	insect	NO	676	3	676_3	15	0	6	5	10	mg	SE	0.0112849	48	0.0107263	48	0.00774101	0.0038705	greenhouse	NO	21	herbaceous_biennial	sapfeeder_specialist_AG	chewer_generalist_AG	Mass/size
676	2016	PLANT BIOLOGY	676_4	herbivore performance	Mass	Brassica_oleracea	Plutella_xylostella	Mamestra_brassicae	AG	AG	Brassicaceae	herbaceous	biennial	wild	4	Plutellidae	chewer	NO	specialist	insect	Noctuidae	chewer	NO	generalist	insect	NO	676	1	676_1	4	0	6	3	10	mg	SE	0.012514	48	0.0151955	48	0.00696691	0.0100633	greenhouse	NO	10	herbaceous_biennial	chewer_specialist_AG	chewer_generalist_AG	Mass/size
676	2016	PLANT BIOLOGY	676_5	herbivore performance	Mass	Brassica_oleracea	Plutella_xylostella	Mamestra_brassicae	AG	AG	Brassicaceae	herbaceous	biennial	wild	4	Plutellidae	chewer	NO	specialist	insect	Noctuidae	chewer	NO	generalist	insect	NO	676	2	676_2	8	0	6	3	10	mg	SE	0.0151955	48	0.0116201	48	0.00851511	0.00541871	greenhouse	NO	14	herbaceous_biennial	chewer_specialist_AG	chewer_generalist_AG	Mass/size
676	2016	PLANT BIOLOGY	676_6	herbivore performance	Mass	Brassica_oleracea	Plutella_xylostella	Mamestra_brassicae	AG	AG	Brassicaceae	herbaceous	biennial	wild	4	Plutellidae	chewer	NO	specialist	insect	Noctuidae	chewer	NO	generalist	insect	NO	676	3	676_3	15	0	6	3	10	mg	SE	0.0112849	48	0.0109497	48	0.00774101	0.00541871	greenhouse	NO	21	herbaceous_biennial	chewer_specialist_AG	chewer_generalist_AG	Mass/size
676	2016	PLANT BIOLOGY	676_7	herbivore performance	Mass	Brassica_oleracea	Plutella_xylostella	Mamestra_brassicae	AG	AG	Brassicaceae	herbaceous	biennial	wild	4	Plutellidae	chewer	NO	specialist	insect	Noctuidae	chewer	NO	generalist	insect	NO	676	4	676_4	4	0	6	3	10	mg	SE	0.0098324	48	0.00681564	48	0.00696691	0.00464461	greenhouse	NO	10	herbaceous_biennial	chewer_specialist_AG	chewer_generalist_AG	Mass/size
676	2016	PLANT BIOLOGY	676_8	herbivore performance	Mass	Brassica_oleracea	Plutella_xylostella	Mamestra_brassicae	AG	AG	Brassicaceae	herbaceous	biennial	wild	4	Plutellidae	chewer	NO	specialist	insect	Noctuidae	chewer	NO	generalist	insect	NO	676	5	676_5	8	0	6	3	10	mg	SE	0.00547486	48	0.00547486	48	0.0038705	0.0038705	greenhouse	NO	14	herbaceous_biennial	chewer_specialist_AG	chewer_generalist_AG	Mass/size
676	2016	PLANT BIOLOGY	676_9	herbivore performance	Mass	Brassica_oleracea	Plutella_xylostella	Mamestra_brassicae	AG	AG	Brassicaceae	herbaceous	biennial	wild	4	Plutellidae	chewer	NO	specialist	insect	Noctuidae	chewer	NO	generalist	insect	NO	676	6	676_6	15	0	6	3	10	mg	SE	0.00469274	48	0.00558659	48	0.0038705	0.00541871	greenhouse	NO	21	herbaceous_biennial	chewer_specialist_AG	chewer_generalist_AG	Mass/size
676	2016	PLANT BIOLOGY	676_10	herbivore performance	Mass	Brassica_oleracea	Brevicoryne_brassicae	Mamestra_brassicae	AG	AG	Brassicaceae	herbaceous	biennial	wild	4	Aphididae	sapfeeder	NO	specialist	insect	Noctuidae	chewer	NO	generalist	insect	NO	676	4	676_4	4	0	6	5	10	mg	SE	0.0098324	48	0.00569832	48	0.00696691	0.0030964	greenhouse	NO	10	herbaceous_biennial	sapfeeder_specialist_AG	chewer_generalist_AG	Mass/size
676	2016	PLANT BIOLOGY	676_11	herbivore performance	Mass	Brassica_oleracea	Brevicoryne_brassicae	Mamestra_brassicae	AG	AG	Brassicaceae	herbaceous	biennial	wild	4	Aphididae	sapfeeder	NO	specialist	insect	Noctuidae	chewer	NO	generalist	insect	NO	676	5	676_5	8	0	6	5	10	mg	SE	0.00547486	48	0.00703911	48	0.0038705	0.0030964	greenhouse	NO	14	herbaceous_biennial	sapfeeder_specialist_AG	chewer_generalist_AG	Mass/size
676	2016	PLANT BIOLOGY	676_12	herbivore performance	Mass	Brassica_oleracea	Brevicoryne_brassicae	Mamestra_brassicae	AG	AG	Brassicaceae	herbaceous	biennial	wild	4	Aphididae	sapfeeder	NO	specialist	insect	Noctuidae	chewer	NO	generalist	insect	NO	676	6	676_6	15	0	6	5	10	mg	SE	0.00469274	48	0.00469274	48	0.0038705	0.0023223	greenhouse	NO	21	herbaceous_biennial	sapfeeder_specialist_AG	chewer_generalist_AG	Mass/size
676	2016	PLANT BIOLOGY	676_13	herbivore performance	Mass	Brassica_oleracea	Brevicoryne_brassicae	Mamestra_brassicae	AG	AG	Brassicaceae	herbaceous	biennial	wild	4	Aphididae	sapfeeder	NO	specialist	insect	Noctuidae	chewer	NO	generalist	insect	NO	676	7	676_7	4	0	6	5	10	mg	SE	0.0124022	48	0.0113966	48	0.00541871	0.00541871	greenhouse	NO	10	herbaceous_biennial	sapfeeder_specialist_AG	chewer_generalist_AG	Mass/size
676	2016	PLANT BIOLOGY	676_14	herbivore performance	Mass	Brassica_oleracea	Brevicoryne_brassicae	Mamestra_brassicae	AG	AG	Brassicaceae	herbaceous	biennial	wild	4	Aphididae	sapfeeder	NO	specialist	insect	Noctuidae	chewer	NO	generalist	insect	NO	676	8	676_8	8	0	6	5	10	mg	SE	0.0121788	48	0.0112849	48	0.00541871	0.00464461	greenhouse	NO	14	herbaceous_biennial	sapfeeder_specialist_AG	chewer_generalist_AG	Mass/size
676	2016	PLANT BIOLOGY	676_15	herbivore performance	Mass	Brassica_oleracea	Brevicoryne_brassicae	Mamestra_brassicae	AG	AG	Brassicaceae	herbaceous	biennial	wild	4	Aphididae	sapfeeder	NO	specialist	insect	Noctuidae	chewer	NO	generalist	insect	NO	676	9	676_9	15	0	6	5	10	mg	SE	0.010838	48	0.00815642	48	0.00774101	0.0030964	greenhouse	NO	21	herbaceous_biennial	sapfeeder_specialist_AG	chewer_generalist_AG	Mass/size
676	2016	PLANT BIOLOGY	676_16	herbivore performance	Mass	Brassica_oleracea	Plutella_xylostella	Mamestra_brassicae	AG	AG	Brassicaceae	herbaceous	biennial	wild	4	Plutellidae	chewer	NO	specialist	insect	Noctuidae	chewer	NO	generalist	insect	NO	676	7	676_7	4	0	6	3	10	mg	SE	0.0124022	48	0.00837989	48	0.00541871	0.0038705	greenhouse	NO	10	herbaceous_biennial	chewer_specialist_AG	chewer_generalist_AG	Mass/size
676	2016	PLANT BIOLOGY	676_17	herbivore performance	Mass	Brassica_oleracea	Plutella_xylostella	Mamestra_brassicae	AG	AG	Brassicaceae	herbaceous	biennial	wild	4	Plutellidae	chewer	NO	specialist	insect	Noctuidae	chewer	NO	generalist	insect	NO	676	8	676_8	8	0	6	3	10	mg	SE	0.0121788	48	0.00905028	48	0.00541871	0.00541871	greenhouse	NO	14	herbaceous_biennial	chewer_specialist_AG	chewer_generalist_AG	Mass/size
676	2016	PLANT BIOLOGY	676_18	herbivore performance	Mass	Brassica_oleracea	Plutella_xylostella	Mamestra_brassicae	AG	AG	Brassicaceae	herbaceous	biennial	wild	4	Plutellidae	chewer	NO	specialist	insect	Noctuidae	chewer	NO	generalist	insect	NO	676	9	676_9	15	0	6	3	10	mg	SE	0.010838	48	0.00826816	48	0.00774101	0.00464461	greenhouse	NO	21	herbaceous_biennial	chewer_specialist_AG	chewer_generalist_AG	Mass/size
684	2022	INSECTS	684_1	plant performance	Leaf area eaten	Zea_mays	Spodoptera_frugiperda	Spodoptera_frugiperda	AG	AG	Poaceae	herbaceous	annual	cultivated	3	Noctuidae	chewer	NO	generalist	insect	Noctuidae	chewer	NO	generalist	insect	YES	684	1	684_1	1	0	1	10	10	cm2	SE	1.08889	14	0.916667	14	0.20787	0.228657	greenhouse	NO	2	herbaceous_annual	chewer_generalist_AG	chewer_generalist_AG	Damage
684	2022	INSECTS	684_2	plant performance	Leaf area eaten	Zea_mays	Chilo_partellus	Spodoptera_frugiperda	AG	AG	Poaceae	herbaceous	annual	cultivated	3	Crambidae	endophagous	NO	generalist	insect	Noctuidae	chewer	NO	generalist	insect	NO	684	1	684_1	1	0	1	10	10	cm2	SE	1.08889	14	1.26111	14	0.20787	0.311805	greenhouse	NO	2	herbaceous_annual	endophagous_generalist_AG	chewer_generalist_AG	Damage
684	2022	INSECTS	684_3	plant performance	Leaf area eaten	Zea_mays	Busseola_fusca	Spodoptera_frugiperda	AG	AG	Poaceae	herbaceous	annual	cultivated	3	Noctuidae	endophagous	NO	generalist	insect	Noctuidae	chewer	NO	generalist	insect	NO	684	1	684_1	1	0	1	10	10	cm2	SE	1.08889	14	1.26111	14	0.20787	0.478101	greenhouse	NO	2	herbaceous_annual	endophagous_generalist_AG	chewer_generalist_AG	Damage
684	2022	INSECTS	684_4	plant performance	Leaf area eaten	Zea_mays	Spodoptera_frugiperda	Chilo_partellus	AG	AG	Poaceae	herbaceous	annual	cultivated	3	Noctuidae	chewer	NO	generalist	insect	Crambidae	endophagous	NO	generalist	insect	NO	684	2	684_2	1	0	1	10	10	cm2	SE	0.566667	14	0.327778	14	0.187083	0.145509	greenhouse	NO	2	herbaceous_annual	chewer_generalist_AG	endophagous_generalist_AG	Damage
684	2022	INSECTS	684_5	plant performance	Leaf area eaten	Zea_mays	Chilo_partellus	Chilo_partellus	AG	AG	Poaceae	herbaceous	annual	cultivated	3	Crambidae	endophagous	NO	generalist	insect	Crambidae	endophagous	NO	generalist	insect	YES	684	2	684_2	1	0	1	10	10	cm2	SE	0.566667	14	0.466667	14	0.187083	0.124722	greenhouse	NO	2	herbaceous_annual	endophagous_generalist_AG	endophagous_generalist_AG	Damage
684	2022	INSECTS	684_6	plant performance	Leaf area eaten	Zea_mays	Busseola_fusca	Chilo_partellus	AG	AG	Poaceae	herbaceous	annual	cultivated	3	Noctuidae	endophagous	NO	generalist	insect	Crambidae	endophagous	NO	generalist	insect	NO	684	2	684_2	1	0	1	10	10	cm2	SE	0.566667	14	0.422222	14	0.187083	0.145509	greenhouse	NO	2	herbaceous_annual	endophagous_generalist_AG	endophagous_generalist_AG	Damage
684	2022	INSECTS	684_7	plant performance	Leaf area eaten	Zea_mays	Spodoptera_frugiperda	Busseola_fusca	AG	AG	Poaceae	herbaceous	annual	cultivated	3	Noctuidae	chewer	NO	generalist	insect	Noctuidae	endophagous	NO	generalist	insect	NO	684	3	684_3	1	0	1	10	10	cm2	SE	0.566667	14	0.366667	14	0.145509	0.166296	greenhouse	NO	2	herbaceous_annual	chewer_generalist_AG	endophagous_generalist_AG	Damage
684	2022	INSECTS	684_8	plant performance	Leaf area eaten	Zea_mays	Chilo_partellus	Busseola_fusca	AG	AG	Poaceae	herbaceous	annual	cultivated	3	Crambidae	endophagous	NO	generalist	insect	Noctuidae	endophagous	NO	generalist	insect	NO	684	3	684_3	1	0	1	10	10	cm2	SE	0.566667	14	0.444444	14	0.145509	0.187083	greenhouse	NO	2	herbaceous_annual	endophagous_generalist_AG	endophagous_generalist_AG	Damage
684	2022	INSECTS	684_9	plant performance	Leaf area eaten	Zea_mays	Busseola_fusca	Busseola_fusca	AG	AG	Poaceae	herbaceous	annual	cultivated	3	Noctuidae	endophagous	NO	generalist	insect	Noctuidae	endophagous	NO	generalist	insect	YES	684	3	684_3	1	0	1	10	10	cm2	SE	0.566667	14	0.45	14	0.145509	0.20787	greenhouse	NO	2	herbaceous_annual	endophagous_generalist_AG	endophagous_generalist_AG	Damage
686	2019	INTERNATIONAL JOURNAL OF MOLECULAR SCIENCES	686_1	herbivore performance	Fecundity_PopulationSize	Arabidopsis_thaliana	Myzus_persicae	Tetranychus_urticae	AG	AG	Brassicaceae	herbaceous	annual	wild	3	Aphididae	sapfeeder	NO	generalist	insect	Tetranychidae	cell-content feeder	NO	generalist	mite	NO	686	1	686_1	1	0	1	60	50	nr	SD	222.222	6	151.111	6	31.1111	35.5556	greenhouse	NO	2	herbaceous_annual	sapfeeder_generalist_AG	cell-content feeder_generalist_AG	Fecundity
686	2019	INTERNATIONAL JOURNAL OF MOLECULAR SCIENCES	686_2	plant performance	Leaf area eaten	Arabidopsis_thaliana	Myzus_persicae	Tetranychus_urticae	AG	AG	Brassicaceae	herbaceous	annual	wild	3	Aphididae	sapfeeder	NO	generalist	insect	Tetranychidae	cell-content feeder	NO	generalist	mite	NO	686	2	686_2	1	0	1	60	50	%	SD	17.029	3	11.9565	3	2.71739	1.81159	greenhouse	NO	2	herbaceous_annual	sapfeeder_generalist_AG	cell-content feeder_generalist_AG	Damage
686	2019	INTERNATIONAL JOURNAL OF MOLECULAR SCIENCES	686_3	herbivore performance	Fecundity_PopulationSize	Arabidopsis_thaliana	Tetranychus_urticae	Myzus_persicae	AG	AG	Brassicaceae	herbaceous	annual	wild	3	Tetranychidae	cell-content feeder	NO	generalist	mite	Aphididae	sapfeeder	NO	generalist	insect	NO	686	3	686_3	1	0	1	60	50	nr	SD	32.8358	9	22.9851	9	2.08955	3.58209	greenhouse	NO	2	herbaceous_annual	cell-content feeder_generalist_AG	sapfeeder_generalist_AG	Fecundity
688	2011	PROCEEDINGS OF THE NATIONAL ACADEMY OF SCIENCES OF THE UNITED STATES OF AMERICA	688_1	herbivore preference	Nr of offspring	Brassica_oleracea	Pieris_rapae	Plutella_xylostella	AG	AG	Brassicaceae	herbaceous	biennial	cultivated	5	Pieridae	chewer	NO	specialist	insect	Plutellidae	chewer	NO	specialist	insect	NO	688	1	688_1	7	0	1	2	1	nr	IQR	7.95	34	2.05	34	4.515	2.22	greenhouse	NO	8	herbaceous_biennial	chewer_specialist_AG	chewer_specialist_AG	Nr of offspring
688	2011	PROCEEDINGS OF THE NATIONAL ACADEMY OF SCIENCES OF THE UNITED STATES OF AMERICA	688_2	herbivore preference	Nr of offspring	Brassica_oleracea	Pieris_brassicae	Plutella_xylostella	AG	AG	Brassicaceae	herbaceous	biennial	cultivated	5	Pieridae	chewer	NO	specialist	insect	Plutellidae	chewer	NO	specialist	insect	NO	688	2	688_2	7	0	1	2	1	nr	IQR	9.43	40	2.05	40	4.0875	2.3025	greenhouse	NO	8	herbaceous_biennial	chewer_specialist_AG	chewer_specialist_AG	Nr of offspring
698	1999	ECOLOGY	698_1	herbivore performance	Mass	Raphanus_raphanistrum	Pieris_rapae	Spodoptera_exigua	AG	AG	Brassicaceae	herbaceous	annual	wild		Pieridae	chewer	NO	specialist	insect	Noctuidae	chewer	NO	generalist	insect	NO	698	1	698_1	2	1	2	1	1	mg	SE	1.81369	9	1.30038	8	0.342205	0.354898	greenhouse	NO	4	herbaceous_annual	chewer_specialist_AG	chewer_generalist_AG	Mass/size
698	1999	ECOLOGY	698_2	herbivore performance	Mass	Raphanus_raphanistrum	Pieris_rapae	Spodoptera_exigua	AG	AG	Brassicaceae	herbaceous	annual	wild		Pieridae	chewer	NO	specialist	insect	Noctuidae	chewer	NO	generalist	insect	NO	698	2	698_2	2	7	2	1	1	mg	SE	3.19392	9	1.75665	8	0.479087	0.742059	greenhouse	NO	4	herbaceous_annual	chewer_specialist_AG	chewer_generalist_AG	Mass/size
698	1999	ECOLOGY	698_3	herbivore performance	Mass	Raphanus_raphanistrum	Pieris_rapae	Spodoptera_exigua	AG	AG	Brassicaceae	herbaceous	annual	wild		Pieridae	chewer	NO	specialist	insect	Noctuidae	chewer	NO	generalist	insect	NO	698	3	698_3	2	3	3	1	1	g	SE	0.168539	23	0.0853933	27	0.0538857	0.0544915	greenhouse	NO	5	herbaceous_annual	chewer_specialist_AG	chewer_generalist_AG	Mass/size
698	1999	ECOLOGY	698_4	plant performance	Leaf area eaten	Raphanus_raphanistrum	Pieris_rapae	Spodoptera_exigua	AG	AG	Brassicaceae	herbaceous	annual	wild		Pieridae	chewer	NO	specialist	insect	Noctuidae	chewer	NO	generalist	insect	NO	698	4	698_4	2	3	3	1	1	cm2	SE	0.170787	23	0.110112	27	0.0898096	0.0973062	greenhouse	NO	5	herbaceous_annual	chewer_specialist_AG	chewer_generalist_AG	Damage
698	1999	ECOLOGY	698_5	herbivore preference	Nr of individuals	Raphanus_raphanistrum	Pieris_rapae	Liriomyza_sp.	AG	AG	Brassicaceae	herbaceous	annual	wild		Pieridae	chewer	NO	specialist	insect	Agromyzidae	endophagous	NO	generalist	insect	NO	698	5	698_5	2	0	7	1		nr	SE	11.9886	20	7.38636	19	8.13116	5.94395	greenhouse	NO	9	herbaceous_annual	chewer_specialist_AG	endophagous_generalist_AG	Nr of individuals
698	1999	ECOLOGY	698_6	herbivore preference	Nr of individuals	Raphanus_raphanistrum	Pieris_rapae	Helicoverpa_zea	AG	AG	Brassicaceae	herbaceous	annual	wild		Pieridae	chewer	NO	specialist	insect	Noctuidae	chewer	NO	generalist	insect	NO	698	6	698_6	4	0	2	1	1	nr		1	13	8	13			field	NO	6	herbaceous_annual	chewer_specialist_AG	chewer_generalist_AG	Nr of individuals
698	1999	ECOLOGY	698_7	herbivore performance	Mass	Raphanus_raphanistrum	Pieris_rapae	Pieris_rapae	AG	AG	Brassicaceae	herbaceous	annual	wild		Pieridae	chewer	NO	specialist	insect	Pieridae	chewer	NO	specialist	insect	YES	698	7	698_7	2	0	2	1	1	g	SE	0.867	12	1.086	7	0.581969	0.931304	greenhouse	NO	4	herbaceous_annual	chewer_specialist_AG	chewer_specialist_AG	Mass/size
698	1999	ECOLOGY	698_8	plant performance	Leaf area eaten	Raphanus_raphanistrum	Pieris_rapae	Trimerotropis_suffusa	AG	AG	Brassicaceae	herbaceous	annual	wild		Pieridae	chewer	NO	specialist	insect	Acrididae	chewer	NO	generalist	insect	NO	698	8	698_8	2	0	2	1	1	%	SE	14.6506	14	4.43373	14	11.781	5.28941	field	NO	4	herbaceous_annual	chewer_specialist_AG	chewer_generalist_AG	Damage
698	1999	ECOLOGY	698_9	plant performance	Leaf area eaten	Raphanus_raphanistrum	Pieris_rapae	Trimerotropis_suffusa	AG	AG	Brassicaceae	herbaceous	annual	wild		Pieridae	chewer	NO	specialist	insect	Acrididae	chewer	NO	generalist	insect	NO	698	9	698_9	2	0	2	1	1	%	SE	9.38153	14	4.49799	14	7.21283	5.28941	field	NO	4	herbaceous_annual	chewer_specialist_AG	chewer_generalist_AG	Damage
698	1999	ECOLOGY	698_10	plant performance	Leaf area eaten	Raphanus_raphanistrum	Pieris_rapae	Trimerotropis_suffusa	AG	AG	Brassicaceae	herbaceous	annual	wild		Pieridae	chewer	NO	specialist	insect	Acrididae	chewer	NO	generalist	insect	NO	698	10	698_10	2	0	2	1	1	%	SE	12.0803	14	3.40562	14	11.781	4.80856	field	NO	4	herbaceous_annual	chewer_specialist_AG	chewer_generalist_AG	Damage
698	1999	ECOLOGY	698_11	plant performance	Leaf area eaten	Raphanus_raphanistrum	Pieris_rapae	Trimerotropis_suffusa	AG	AG	Brassicaceae	herbaceous	annual	wild		Pieridae	chewer	NO	specialist	insect	Acrididae	chewer	NO	generalist	insect	NO	698	11	698_11	2	0	2	1	1	%	SE	17.3214	49	3.57143	49	45	11.25	field	NO	4	herbaceous_annual	chewer_specialist_AG	chewer_generalist_AG	Damage
698	1999	ECOLOGY	698_12	plant performance	Leaf area eaten	Raphanus_raphanistrum	Pieris_rapae	Trimerotropis_suffusa	AG	AG	Brassicaceae	herbaceous	annual	wild		Pieridae	chewer	NO	specialist	insect	Acrididae	chewer	NO	generalist	insect	NO	698	12	698_12	2	0	2	1	1	%	SE	20.7143	49	8.57143	49	37.5	18.75	field	NO	4	herbaceous_annual	chewer_specialist_AG	chewer_generalist_AG	Damage
698	1999	ECOLOGY	698_13	plant performance	Leaf area eaten	Raphanus_raphanistrum	Pieris_rapae	Trimerotropis_suffusa	AG	AG	Brassicaceae	herbaceous	annual	wild		Pieridae	chewer	NO	specialist	insect	Acrididae	chewer	NO	generalist	insect	NO	698	13	698_13	2	0	2	1	1	%	SE	39.8214	49	25.3571	49	68.75	78.75	field	NO	4	herbaceous_annual	chewer_specialist_AG	chewer_generalist_AG	Damage
698	1999	ECOLOGY	698_14	plant performance	Number of seeds/fruits	Raphanus_raphanistrum	Pieris_rapae	Trimerotropis_suffusa	AG	AG	Brassicaceae	herbaceous	annual	wild		Pieridae	chewer	NO	specialist	insect	Acrididae	chewer	NO	generalist	insect	NO	698	14	698_14	2	0	2	1	1	nr	SE	53.4351	14	229.008	14	171.374	428.434	field	NO	4	herbaceous_annual	chewer_specialist_AG	chewer_generalist_AG	Number of seeds/fruits
698	1999	ECOLOGY	698_15	plant performance	Biomass	Raphanus_raphanistrum	Pieris_rapae	Trimerotropis_suffusa	AG	AG	Brassicaceae	herbaceous	annual	wild		Pieridae	chewer	NO	specialist	insect	Acrididae	chewer	NO	generalist	insect	NO	698	15	698_15	2	0	2	1	1	g	SE	366.412	14	1328.24	14	913.993	2856.23	field	NO	4	herbaceous_annual	chewer_specialist_AG	chewer_generalist_AG	Biomass
698	1999	ECOLOGY	698_16	plant performance	Number of seeds/fruits	Raphanus_raphanistrum	Pieris_rapae	Trimerotropis_suffusa	AG	AG	Brassicaceae	herbaceous	annual	wild		Pieridae	chewer	NO	specialist	insect	Acrididae	chewer	NO	generalist	insect	NO	698	16	698_16	2	0	2	1	1	nr	SE	190.84	14	954.198	14	514.121	2142.17	field	NO	4	herbaceous_annual	chewer_specialist_AG	chewer_generalist_AG	Number of seeds/fruits
698	1999	ECOLOGY	698_17	plant performance	Number of seeds/fruits	Raphanus_raphanistrum	Pieris_rapae	Trimerotropis_suffusa	AG	AG	Brassicaceae	herbaceous	annual	wild		Pieridae	chewer	NO	specialist	insect	Acrididae	chewer	NO	generalist	insect	NO	698	17	698_17	2	0	2	1	1	nr	SE	13.5659	49	44.7674	49	18.9922	142.442	field	NO	4	herbaceous_annual	chewer_specialist_AG	chewer_generalist_AG	Number of seeds/fruits
698	1999	ECOLOGY	698_18	plant performance	Biomass	Raphanus_raphanistrum	Pieris_rapae	Trimerotropis_suffusa	AG	AG	Brassicaceae	herbaceous	annual	wild		Pieridae	chewer	NO	specialist	insect	Acrididae	chewer	NO	generalist	insect	NO	698	18	698_18	2	0	2	1	1	g	SE	62.4031	49	248.256	49	113.953	778.682	field	NO	4	herbaceous_annual	chewer_specialist_AG	chewer_generalist_AG	Biomass
698	1999	ECOLOGY	698_19	plant performance	Number of seeds/fruits	Raphanus_raphanistrum	Pieris_rapae	Trimerotropis_suffusa	AG	AG	Brassicaceae	herbaceous	annual	wild		Pieridae	chewer	NO	specialist	insect	Acrididae	chewer	NO	generalist	insect	NO	698	19	698_19	2	0	2	1	1	nr	SE	44.7674	49	143.798	49	94.9612	484.302	field	NO	4	herbaceous_annual	chewer_specialist_AG	chewer_generalist_AG	Number of seeds/fruits
700	2022	ENTOMOLOGIA EXPERIMENTALIS ET APPLICATA	700_1	herbivore performance	Mass	Zea_mays	Spodoptera_frugiperda	Diabrotica_speciosa	AG	BG	Poaceae	herbaceous	annual	cultivated		Noctuidae	chewer	NO	generalist	insect	Chrysomelidae	chewer	NO	generalist	insect	NO	700	1	700_1	1	0	16	1	25	mg	SE	1.99	24	1.27	24	1.22474	1.02879	greenhouse	NO	17	herbaceous_annual	chewer_generalist_AG	chewer_generalist_BG	Mass/size
700	2022	ENTOMOLOGIA EXPERIMENTALIS ET APPLICATA	700_2	herbivore performance	Survival	Zea_mays	Spodoptera_frugiperda	Diabrotica_speciosa	AG	BG	Poaceae	herbaceous	annual	cultivated		Noctuidae	chewer	NO	generalist	insect	Chrysomelidae	chewer	NO	generalist	insect	NO	700	2	700_2	1	0	16	1	25	nr	SE	11.1743	6	2.63303	6	4.87651	3.46075	greenhouse	NO	17	herbaceous_annual	chewer_generalist_AG	chewer_generalist_BG	Survival
700	2022	ENTOMOLOGIA EXPERIMENTALIS ET APPLICATA	700_3	herbivore performance	Survival	Zea_mays	Spodoptera_frugiperda	Diabrotica_speciosa	AG	BG	Poaceae	herbaceous	annual	cultivated		Noctuidae	chewer	NO	generalist	insect	Chrysomelidae	chewer	NO	generalist	insect	NO	700	3	700_3	1	0	16	1	25	nr	SE	6.48624	6	5.77982	6	3.61805	5.66304	greenhouse	NO	17	herbaceous_annual	chewer_generalist_AG	chewer_generalist_BG	Survival
700	2022	ENTOMOLOGIA EXPERIMENTALIS ET APPLICATA	700_4	herbivore performance	Survival	Zea_mays	Spodoptera_frugiperda	Diabrotica_speciosa	AG	BG	Poaceae	herbaceous	annual	cultivated		Noctuidae	chewer	NO	generalist	insect	Chrysomelidae	chewer	NO	generalist	insect	NO	700	4	700_4	1	0	16	1	25	nr	SE	3.40367	6	5.77982	6	2.83152	6.29227	greenhouse	NO	17	herbaceous_annual	chewer_generalist_AG	chewer_generalist_BG	Survival
700	2022	ENTOMOLOGIA EXPERIMENTALIS ET APPLICATA	700_5	herbivore performance	Survival	Zea_mays	Spodoptera_frugiperda	Diabrotica_speciosa	AG	BG	Poaceae	herbaceous	annual	cultivated		Noctuidae	chewer	NO	generalist	insect	Chrysomelidae	chewer	NO	generalist	insect	NO	700	5	700_5	1	0	16	1	25	nr	SE	4.17431	6	5.3945	6	2.98883	5.03381	greenhouse	NO	17	herbaceous_annual	chewer_generalist_AG	chewer_generalist_BG	Survival
700	2022	ENTOMOLOGIA EXPERIMENTALIS ET APPLICATA	700_6	herbivore performance	Mass	Zea_mays	Diabrotica_speciosa	Spodoptera_frugiperda	BG	AG	Poaceae	herbaceous	annual	cultivated		Chrysomelidae	chewer	NO	generalist	insect	Noctuidae	chewer	NO	generalist	insect	NO	700	6	700_6	16	0	7	25	3	mg	SE	7.27273	12	3.63636	12	3.14918	5.24864	greenhouse	NO	23	herbaceous_annual	chewer_generalist_BG	chewer_generalist_AG	Mass/size
700	2022	ENTOMOLOGIA EXPERIMENTALIS ET APPLICATA	700_7	herbivore performance	Mass	Zea_mays	Diabrotica_speciosa	Spodoptera_frugiperda	BG	AG	Poaceae	herbaceous	annual	cultivated		Chrysomelidae	chewer	NO	generalist	insect	Noctuidae	chewer	NO	generalist	insect	NO	700	7	700_7	16	0	7	25	3	mg	SE	3.59307	12	5.10823	12	2.39938	3.29914	greenhouse	NO	23	herbaceous_annual	chewer_generalist_BG	chewer_generalist_AG	Mass/size
700	2022	ENTOMOLOGIA EXPERIMENTALIS ET APPLICATA	700_8	herbivore performance	Mass	Zea_mays	Diabrotica_speciosa	Spodoptera_frugiperda	BG	AG	Poaceae	herbaceous	annual	cultivated		Chrysomelidae	chewer	NO	generalist	insect	Noctuidae	chewer	NO	generalist	insect	NO	700	8	700_8	16	0	7	25	3	mg	SE	3.0303	12	2.38095	12	2.54934	1.94949	greenhouse	NO	23	herbaceous_annual	chewer_generalist_BG	chewer_generalist_AG	Mass/size
700	2022	ENTOMOLOGIA EXPERIMENTALIS ET APPLICATA	700_9	herbivore performance	Mass	Zea_mays	Diabrotica_speciosa	Spodoptera_frugiperda	BG	AG	Poaceae	herbaceous	annual	cultivated		Chrysomelidae	chewer	NO	generalist	insect	Noctuidae	chewer	NO	generalist	insect	NO	700	9	700_9	16	0	7	25	3	mg	SE	1.94805	12	2.90043	12	1.34965	1.94949	greenhouse	NO	23	herbaceous_annual	chewer_generalist_BG	chewer_generalist_AG	Mass/size
708	2012	OIKOS	708_1	herbivore performance	Survival	Zea_mays	Cicadulina_bipunctata	Cicadulina_bipunctata	AG	AG	Poaceae	herbaceous	annual	cultivated	1	Cicadellidae	endophagous	NO	specialist	insect	Cicadellidae	endophagous	NO	specialist	insect	YES	708	1	708_1	7	0		5	20	%	SE	37.4558	10	66.0777	10	13.409	21.2308	greenhouse	NO		herbaceous_annual	endophagous_specialist_AG	endophagous_specialist_AG	Survival
708	2012	OIKOS	708_2	herbivore performance	Survival	Zea_mays	Cicadulina_bipunctata	Cicadulina_bipunctata	AG	AG	Poaceae	herbaceous	annual	cultivated	1	Cicadellidae	endophagous	NO	specialist	insect	Cicadellidae	endophagous	NO	specialist	insect	YES	708	2	708_2	7	0		5	20	%	SE	20.8481	10	39.2226	10	13.409	15.6438	greenhouse	NO		herbaceous_annual	endophagous_specialist_AG	endophagous_specialist_AG	Survival
708	2012	OIKOS	708_3	herbivore performance	Survival	Zea_mays	Cicadulina_bipunctata	Cicadulina_bipunctata	AG	AG	Poaceae	herbaceous	annual	cultivated	1	Cicadellidae	endophagous	NO	specialist	insect	Cicadellidae	endophagous	NO	specialist	insect	YES	708	3	708_3	7	0		5	20	%	SE	49.4737	10	73.4211	10	19.9723	13.3149	greenhouse	NO		herbaceous_annual	endophagous_specialist_AG	endophagous_specialist_AG	Survival
708	2012	OIKOS	708_4	herbivore performance	Survival	Zea_mays	Psammotettix_striatus	Cicadulina_bipunctata	AG	AG	Poaceae	herbaceous	annual	cultivated	1	Cicadellidae	sapfeeder	NO	specialist	insect	Cicadellidae	endophagous	NO	specialist	insect	NO	708	4	708_4	7	0		5	20	%	SE	49.4737	10	51.8421	10	19.9723	17.4757	greenhouse	NO		herbaceous_annual	sapfeeder_specialist_AG	endophagous_specialist_AG	Survival
708	2012	OIKOS	708_5	herbivore performance	Development time	Zea_mays	Cicadulina_bipunctata	Cicadulina_bipunctata	AG	AG	Poaceae	herbaceous	annual	cultivated	1	Cicadellidae	endophagous	NO	specialist	insect	Cicadellidae	endophagous	NO	specialist	insect	YES	708	5	708_5	7	0		5	20	days	SE	19	40	16.9	77	3.16228	1.75499	greenhouse	NO		herbaceous_annual	endophagous_specialist_AG	endophagous_specialist_AG	Development time
708	2012	OIKOS	708_6	herbivore performance	Development time	Zea_mays	Cicadulina_bipunctata	Cicadulina_bipunctata	AG	AG	Poaceae	herbaceous	annual	cultivated	1	Cicadellidae	endophagous	NO	specialist	insect	Cicadellidae	endophagous	NO	specialist	insect	YES	708	6	708_6	7	0		5	20	days	SE	20.9	17	20.8	26	3.29848	2.54951	greenhouse	NO		herbaceous_annual	endophagous_specialist_AG	endophagous_specialist_AG	Development time
708	2012	OIKOS	708_7	herbivore performance	Development time	Zea_mays	Cicadulina_bipunctata	Cicadulina_bipunctata	AG	AG	Poaceae	herbaceous	annual	cultivated	1	Cicadellidae	endophagous	NO	specialist	insect	Cicadellidae	endophagous	NO	specialist	insect	YES	708	7	708_7	7	0		5	20	days	SE	20.2	36	17.9	63	2.4	1.58745	greenhouse	NO		herbaceous_annual	endophagous_specialist_AG	endophagous_specialist_AG	Development time
708	2012	OIKOS	708_8	herbivore performance	Development time	Zea_mays	Cicadulina_bipunctata	Cicadulina_bipunctata	AG	AG	Poaceae	herbaceous	annual	cultivated	1	Cicadellidae	endophagous	NO	specialist	insect	Cicadellidae	endophagous	NO	specialist	insect	YES	708	8	708_8	7	0		5	20	days	SE	21.7	21	20.6	45	3.2078	3.3541	greenhouse	NO		herbaceous_annual	endophagous_specialist_AG	endophagous_specialist_AG	Development time
708	2012	OIKOS	708_9	herbivore performance	Body size	Zea_mays	Cicadulina_bipunctata	Cicadulina_bipunctata	AG	AG	Poaceae	herbaceous	annual	cultivated	1	Cicadellidae	endophagous	NO	specialist	insect	Cicadellidae	endophagous	NO	specialist	insect	YES	708	9	708_9	7	0		5	20	mm	SE	0.69	20	0.69	20	0.0447214	0.0447214	greenhouse	NO		herbaceous_annual	endophagous_specialist_AG	endophagous_specialist_AG	Mass/size
708	2012	OIKOS	708_10	herbivore performance	Body size	Zea_mays	Cicadulina_bipunctata	Cicadulina_bipunctata	AG	AG	Poaceae	herbaceous	annual	cultivated	1	Cicadellidae	endophagous	NO	specialist	insect	Cicadellidae	endophagous	NO	specialist	insect	YES	708	10	708_10	7	0		5	20	mm	SE	0.66	17	0.66	16	0.0412311	0.04	greenhouse	NO		herbaceous_annual	endophagous_specialist_AG	endophagous_specialist_AG	Mass/size
708	2012	OIKOS	708_11	herbivore performance	Body size	Zea_mays	Cicadulina_bipunctata	Cicadulina_bipunctata	AG	AG	Poaceae	herbaceous	annual	cultivated	1	Cicadellidae	endophagous	NO	specialist	insect	Cicadellidae	endophagous	NO	specialist	insect	YES	708	11	708_11	7	0		5	20	mm	SE	0.75	14	0.74	17	0.0374166	0.0412311	greenhouse	NO		herbaceous_annual	endophagous_specialist_AG	endophagous_specialist_AG	Mass/size
708	2012	OIKOS	708_12	herbivore performance	Body size	Zea_mays	Cicadulina_bipunctata	Cicadulina_bipunctata	AG	AG	Poaceae	herbaceous	annual	cultivated	1	Cicadellidae	endophagous	NO	specialist	insect	Cicadellidae	endophagous	NO	specialist	insect	YES	708	12	708_12	7	0		5	20	mm	SE	0.73	13	0.72	19	0.072111	0.043589	greenhouse	NO		herbaceous_annual	endophagous_specialist_AG	endophagous_specialist_AG	Mass/size
722	2003	OECOLOGIA	722_1	herbivore performance	Mass increase	Salix_cinerea	Phratora_vulgatissima	Phratora_vulgatissima	AG	AG	Salicaceae	woody	perennial	wild		Chrysomelidae	chewer	NO	specialist	insect	Chrysomelidae	chewer	NO	specialist	insect	YES	722	1	722_1	9	0	2	4	1		SE	0.988235	17	0.817647	17	0.291043	0.266789	greenhouse	NO	11	woody_perennial	chewer_specialist_AG	chewer_specialist_AG	Mass/size
722	2003	OECOLOGIA	722_2	plant performance	Leaf area eaten	Salix_cinerea	Phratora_vulgatissima	Phratora_vulgatissima	AG	AG	Salicaceae	woody	perennial	wild		Chrysomelidae	chewer	NO	specialist	insect	Chrysomelidae	chewer	NO	specialist	insect	YES	722	2	722_2	9	0	2	4	1	mm2	SE	21.7687	17	15.102	17	6.7316	6.7316	greenhouse	NO	11	woody_perennial	chewer_specialist_AG	chewer_specialist_AG	Damage
722	2003	OECOLOGIA	722_3	herbivore performance	Mass increase	Salix_cinerea	Phratora_vulgatissima	Phratora_vulgatissima	AG	AG	Salicaceae	woody	perennial	wild		Chrysomelidae	chewer	NO	specialist	insect	Chrysomelidae	chewer	NO	specialist	insect	YES	722	3	722_3	9	0	2	4	1		SE	1.16	17	1.2	17	0.272125	0.333972	greenhouse	NO	11	woody_perennial	chewer_specialist_AG	chewer_specialist_AG	Mass/size
722	2003	OECOLOGIA	722_4	plant performance	Leaf area eaten	Salix_cinerea	Phratora_vulgatissima	Phratora_vulgatissima	AG	AG	Salicaceae	woody	perennial	wild		Chrysomelidae	chewer	NO	specialist	insect	Chrysomelidae	chewer	NO	specialist	insect	YES	722	4	722_4	9	0	2	4	1	mm2	SE	150.6	17	175.8	17	39.1695	57.7235	greenhouse	NO	11	woody_perennial	chewer_specialist_AG	chewer_specialist_AG	Damage
722	2003	OECOLOGIA	722_5	plant performance	Biomass consumed	Salix_cinerea	Phratora_vulgatissima	Phratora_vulgatissima	AG	AG	Salicaceae	woody	perennial	wild		Chrysomelidae	chewer	NO	specialist	insect	Chrysomelidae	chewer	NO	specialist	insect	YES	722	5	722_5	9	0	2	4	1	mg	SE	8.3	17	8.9	17	6.59697	8.24621	greenhouse	NO	11	woody_perennial	chewer_specialist_AG	chewer_specialist_AG	Damage
724	2019	ENTOMOLOGIA EXPERIMENTALIS ET APPLICATA	724_1	herbivore preference	Nr of individuals	Oryza_sativa	Spodoptera_frugiperda	Lissorhoptrus_oryzophilus	AG	BG	Poaceae	herbaceous	annual	cultivated		Noctuidae	chewer	NO	generalist	insect	Curculionidae	chewer	NO	specialist	insect	NO	724	1	724_1	14	0	14	17.5		nr	SE	10.7622	8	9.52436	8	6.41867	4.95988	field	NO	28	herbaceous_annual	chewer_generalist_AG	chewer_specialist_BG	Nr of individuals
724	2019	ENTOMOLOGIA EXPERIMENTALIS ET APPLICATA	724_2	herbivore preference	Nr of individuals	Oryza_sativa	Spodoptera_frugiperda	Lissorhoptrus_oryzophilus	AG	BG	Poaceae	herbaceous	annual	cultivated		Noctuidae	chewer	NO	generalist	insect	Curculionidae	chewer	NO	specialist	insect	NO	724	2	724_2	14	0	14	17.5		nr	SE	7.25501	8	3.851	8	3.79285	1.94505	field	NO	28	herbaceous_annual	chewer_generalist_AG	chewer_specialist_BG	Nr of individuals
724	2019	ENTOMOLOGIA EXPERIMENTALIS ET APPLICATA	724_3	herbivore preference	Nr of individuals	Oryza_sativa	Spodoptera_frugiperda	Lissorhoptrus_oryzophilus	AG	BG	Poaceae	herbaceous	annual	cultivated		Noctuidae	chewer	NO	generalist	insect	Curculionidae	chewer	NO	specialist	insect	NO	724	3	724_3	14	0	14	17.5		nr	SE	1.40974	6	0.928367	6	1.01068	0.758008	field	NO	28	herbaceous_annual	chewer_generalist_AG	chewer_specialist_BG	Nr of individuals
724	2019	ENTOMOLOGIA EXPERIMENTALIS ET APPLICATA	724_4	herbivore preference	Nr of individuals	Oryza_sativa	Spodoptera_frugiperda	Lissorhoptrus_oryzophilus	AG	BG	Poaceae	herbaceous	annual	cultivated		Noctuidae	chewer	NO	generalist	insect	Curculionidae	chewer	NO	specialist	insect	NO	724	4	724_4	14	0	14	17.5		nr	SE	1.65043	6	2.9914	6	0.505339	2.10558	field	NO	28	herbaceous_annual	chewer_generalist_AG	chewer_specialist_BG	Nr of individuals
724	2019	ENTOMOLOGIA EXPERIMENTALIS ET APPLICATA	724_5	herbivore preference	Nr of individuals	Oryza_sativa	Spodoptera_frugiperda	Lissorhoptrus_oryzophilus	AG	BG	Poaceae	herbaceous	annual	cultivated		Noctuidae	chewer	NO	generalist	insect	Curculionidae	chewer	NO	specialist	insect	NO	724	5	724_5	14	0	14	17.5		nr	SE	4.19484	6	0.790831	6	2.52669	0.842231	field	NO	28	herbaceous_annual	chewer_generalist_AG	chewer_specialist_BG	Nr of individuals
724	2019	ENTOMOLOGIA EXPERIMENTALIS ET APPLICATA	724_6	herbivore preference	Nr of individuals	Oryza_sativa	Spodoptera_frugiperda	Lissorhoptrus_oryzophilus	AG	BG	Poaceae	herbaceous	annual	cultivated		Noctuidae	chewer	NO	generalist	insect	Curculionidae	chewer	NO	specialist	insect	NO	724	6	724_6	14	0	14	17.5		nr	SE	10.212	6	3.4384	6	3.45315	3.95849	field	NO	28	herbaceous_annual	chewer_generalist_AG	chewer_specialist_BG	Nr of individuals
724	2019	ENTOMOLOGIA EXPERIMENTALIS ET APPLICATA	724_7	herbivore preference	Nr of individuals	Oryza_sativa	Spodoptera_frugiperda	Lissorhoptrus_oryzophilus	AG	BG	Poaceae	herbaceous	annual	cultivated		Noctuidae	chewer	NO	generalist	insect	Curculionidae	chewer	NO	specialist	insect	NO	724	7	724_7	14	0	14	17.5		nr	SE	12.415	4	9.83	4	8.108	3.11	field	NO	28	herbaceous_annual	chewer_generalist_AG	chewer_specialist_BG	Nr of individuals
724	2019	ENTOMOLOGIA EXPERIMENTALIS ET APPLICATA	724_8	herbivore preference	Nr of individuals	Oryza_sativa	Spodoptera_frugiperda	Lissorhoptrus_oryzophilus	AG	BG	Poaceae	herbaceous	annual	cultivated		Noctuidae	chewer	NO	generalist	insect	Curculionidae	chewer	NO	specialist	insect	NO	724	8	724_8	14	0	14	17.5		nr	SE	20.875	4	22.5	4	8.108	10.392	field	NO	28	herbaceous_annual	chewer_generalist_AG	chewer_specialist_BG	Nr of individuals
724	2019	ENTOMOLOGIA EXPERIMENTALIS ET APPLICATA	724_9	herbivore preference	Nr of individuals	Oryza_sativa	Spodoptera_frugiperda	Lissorhoptrus_oryzophilus	AG	BG	Poaceae	herbaceous	annual	cultivated		Noctuidae	chewer	NO	generalist	insect	Curculionidae	chewer	NO	specialist	insect	NO	724	9	724_9	14	0	14	17.5		nr	SE	11.875	4	13.5	4	2.56	4.654	field	NO	28	herbaceous_annual	chewer_generalist_AG	chewer_specialist_BG	Nr of individuals
724	2019	ENTOMOLOGIA EXPERIMENTALIS ET APPLICATA	724_10	herbivore preference	Nr of individuals	Oryza_sativa	Spodoptera_frugiperda	Lissorhoptrus_oryzophilus	AG	BG	Poaceae	herbaceous	annual	cultivated		Noctuidae	chewer	NO	generalist	insect	Curculionidae	chewer	NO	specialist	insect	NO	724	10	724_10	14	0	14	17.5		nr	SE	23.625	4	14.625	4	10.758	8.568	field	NO	28	herbaceous_annual	chewer_generalist_AG	chewer_specialist_BG	Nr of individuals
724	2019	ENTOMOLOGIA EXPERIMENTALIS ET APPLICATA	724_11	herbivore preference	Nr of individuals	Oryza_sativa	Spodoptera_frugiperda	Lissorhoptrus_oryzophilus	AG	BG	Poaceae	herbaceous	annual	cultivated		Noctuidae	chewer	NO	generalist	insect	Curculionidae	chewer	NO	specialist	insect	NO	724	11	724_11	14	0	14	17.5		nr	SE	4.75	4	5.375	4	3.428	1.702	field	NO	28	herbaceous_annual	chewer_generalist_AG	chewer_specialist_BG	Nr of individuals
724	2019	ENTOMOLOGIA EXPERIMENTALIS ET APPLICATA	724_12	herbivore preference	Nr of individuals	Oryza_sativa	Spodoptera_frugiperda	Lissorhoptrus_oryzophilus	AG	BG	Poaceae	herbaceous	annual	cultivated		Noctuidae	chewer	NO	generalist	insect	Curculionidae	chewer	NO	specialist	insect	NO	724	12	724_12	14	0	14	17.5		nr	SE	7.125	4	6.5	4	5.282	1.582	field	NO	28	herbaceous_annual	chewer_generalist_AG	chewer_specialist_BG	Nr of individuals
724	2019	ENTOMOLOGIA EXPERIMENTALIS ET APPLICATA	724_13	herbivore preference	Nr of individuals	Oryza_sativa	Spodoptera_frugiperda	Lissorhoptrus_oryzophilus	AG	BG	Poaceae	herbaceous	annual	cultivated		Noctuidae	chewer	NO	generalist	insect	Curculionidae	chewer	NO	specialist	insect	NO	724	13	724_13	14	0	14	17.5		nr	SE	6.625	4	4.5	4	2.056	3.11	field	NO	28	herbaceous_annual	chewer_generalist_AG	chewer_specialist_BG	Nr of individuals
724	2019	ENTOMOLOGIA EXPERIMENTALIS ET APPLICATA	724_14	herbivore preference	Nr of individuals	Oryza_sativa	Spodoptera_frugiperda	Lissorhoptrus_oryzophilus	AG	BG	Poaceae	herbaceous	annual	cultivated		Noctuidae	chewer	NO	generalist	insect	Curculionidae	chewer	NO	specialist	insect	NO	724	14	724_14	14	0	14	17.5		nr	SE	6	4	8.875	4	2.678	4.872	field	NO	28	herbaceous_annual	chewer_generalist_AG	chewer_specialist_BG	Nr of individuals
748	2021	JOURNAL OF EXPERIMENTAL BOTANY	748_1	herbivore performance	Mass increase	Solanum_lycopersicum	Meloidogyne_incognita	Spodoptera_exigua	BG	AG	Solanaceae	herbaceous	annual	cultivated	4	Heteroderidae	endophagous	NO	generalist	nematode	Noctuidae	chewer	NO	generalist	insect	NO	748	1	748_1	5	-15	15	3000	4	mg	SE	120.952	15	102.857	15	77.4597	77.4597	greenhouse	YES	20	herbaceous_annual	endophagous_generalist_BG	chewer_generalist_AG	Mass/size
748	2021	JOURNAL OF EXPERIMENTAL BOTANY	748_2	herbivore performance	Mass	Solanum_lycopersicum	Meloidogyne_incognita	Spodoptera_exigua	BG	AG	Solanaceae	herbaceous	annual	cultivated	4	Heteroderidae	endophagous	NO	generalist	nematode	Noctuidae	chewer	NO	generalist	insect	NO	748	2	748_2	5	-1		3000	4	mg	SE	47.619	15	50.3401	15	13.1734	18.4428	greenhouse	YES		herbaceous_annual	endophagous_generalist_BG	chewer_generalist_AG	Mass/size
748	2021	JOURNAL OF EXPERIMENTAL BOTANY	748_3	herbivore performance	Development time	Solanum_lycopersicum	Meloidogyne_incognita	Spodoptera_exigua	BG	AG	Solanaceae	herbaceous	annual	cultivated	4	Heteroderidae	endophagous	NO	generalist	nematode	Noctuidae	chewer	NO	generalist	insect	NO	748	3	748_3	5	-1		3000	4	days	SE	8.77551	15	8.77551	15	0.790405	0.395202	greenhouse	YES		herbaceous_annual	endophagous_generalist_BG	chewer_generalist_AG	Development time
748	2021	JOURNAL OF EXPERIMENTAL BOTANY	748_4	herbivore performance	Mass increase	Solanum_lycopersicum	Meloidogyne_incognita	Spodoptera_exigua	BG	AG	Solanaceae	herbaceous	annual	cultivated	4	Heteroderidae	endophagous	NO	generalist	nematode	Noctuidae	chewer	NO	generalist	insect	NO	748	4	748_4	15	-15	15	3000	4	mg	SE	94.2308	15	123.077	15	85.6525	78.2045	greenhouse	YES	30	herbaceous_annual	endophagous_generalist_BG	chewer_generalist_AG	Mass/size
748	2021	JOURNAL OF EXPERIMENTAL BOTANY	748_5	herbivore performance	Mass	Solanum_lycopersicum	Meloidogyne_incognita	Spodoptera_exigua	BG	AG	Solanaceae	herbaceous	annual	cultivated	4	Heteroderidae	endophagous	NO	generalist	nematode	Noctuidae	chewer	NO	generalist	insect	NO	748	5	748_5	15	-1		3000	4	mg	SE	55.102	15	65.3061	15	15.8081	13.1734	greenhouse	YES		herbaceous_annual	endophagous_generalist_BG	chewer_generalist_AG	Mass/size
748	2021	JOURNAL OF EXPERIMENTAL BOTANY	748_6	herbivore performance	Development time	Solanum_lycopersicum	Meloidogyne_incognita	Spodoptera_exigua	BG	AG	Solanaceae	herbaceous	annual	cultivated	4	Heteroderidae	endophagous	NO	generalist	nematode	Noctuidae	chewer	NO	generalist	insect	NO	748	6	748_6	15	-1		3000	4	days	SE	8.26531	15	7.2449	15	0.790405	0.395202	greenhouse	YES		herbaceous_annual	endophagous_generalist_BG	chewer_generalist_AG	Development time
748	2021	JOURNAL OF EXPERIMENTAL BOTANY	748_7	herbivore performance	Mass increase	Solanum_lycopersicum	Meloidogyne_incognita	Spodoptera_exigua	BG	AG	Solanaceae	herbaceous	annual	cultivated	4	Heteroderidae	endophagous	NO	generalist	nematode	Noctuidae	chewer	NO	generalist	insect	NO	748	7	748_7	30	-15	15	3000	4	mg	SE	95.6522	15	185.507	15	84.1953	112.26	greenhouse	YES	45	herbaceous_annual	endophagous_generalist_BG	chewer_generalist_AG	Mass/size
748	2021	JOURNAL OF EXPERIMENTAL BOTANY	748_8	herbivore performance	Mass	Solanum_lycopersicum	Meloidogyne_incognita	Spodoptera_exigua	BG	AG	Solanaceae	herbaceous	annual	cultivated	4	Heteroderidae	endophagous	NO	generalist	nematode	Noctuidae	chewer	NO	generalist	insect	NO	748	8	748_8	30	-1		3000	4	mg	SE	90.4762	15	89.1156	15	34.2509	23.7121	greenhouse	YES		herbaceous_annual	endophagous_generalist_BG	chewer_generalist_AG	Mass/size
748	2021	JOURNAL OF EXPERIMENTAL BOTANY	748_9	herbivore performance	Development time	Solanum_lycopersicum	Meloidogyne_incognita	Spodoptera_exigua	BG	AG	Solanaceae	herbaceous	annual	cultivated	4	Heteroderidae	endophagous	NO	generalist	nematode	Noctuidae	chewer	NO	generalist	insect	NO	748	9	748_9	30	-1		3000	4	days	SE	8.36735	15	8.67347	15	0.790405	0.395202	greenhouse	YES		herbaceous_annual	endophagous_generalist_BG	chewer_generalist_AG	Development time
779	2019	JOURNAL OF APPLIED ENTOMOLOGY	779_1	herbivore preference	Nr of individuals	Coffea_arabica	Olygonychus_ilicis	Planococcus_minor	AG	AG	Rubiaceae	woody	perennial	wild	49	Tetranychidae	cell-content feeder	NO	generalist	mite	Pseudococcidae	sapfeeder	NO	generalist	insect	NO	779	1	779_1	15	0	2	83	20	nr	SE	1.6895	10	8.85845	10	1.01077	2.74353	greenhouse	NO	17	woody_perennial	cell-content feeder_generalist_AG	sapfeeder_generalist_AG	Nr of individuals
779	2019	JOURNAL OF APPLIED ENTOMOLOGY	779_2	herbivore performance	Fecundity_PopulationSize	Coffea_arabica	Olygonychus_ilicis	Planococcus_minor	AG	AG	Rubiaceae	woody	perennial	wild	49	Tetranychidae	cell-content feeder	NO	generalist	mite	Pseudococcidae	sapfeeder	NO	generalist	insect	NO	779	2	779_2	15	0	15	83	50	nr	SE	4.23423	10	4.23423	10	0.28489	0.28489	greenhouse	NO	30	woody_perennial	cell-content feeder_generalist_AG	sapfeeder_generalist_AG	Fecundity
779	2019	JOURNAL OF APPLIED ENTOMOLOGY	779_3	herbivore performance	Fecundity_PopulationSize	Coffea_arabica	Olygonychus_ilicis	Planococcus_minor	AG	AG	Rubiaceae	woody	perennial	wild	49	Tetranychidae	cell-content feeder	NO	generalist	mite	Pseudococcidae	sapfeeder	NO	generalist	insect	NO	779	3	779_3	15	0	15	83	50	nr	SE	10.3604	10	19.1892	10	3.41868	2.8489	greenhouse	NO	30	woody_perennial	cell-content feeder_generalist_AG	sapfeeder_generalist_AG	Fecundity
779	2019	JOURNAL OF APPLIED ENTOMOLOGY	779_4	herbivore performance	Fecundity_PopulationSize	Coffea_arabica	Olygonychus_ilicis	Planococcus_minor	AG	AG	Rubiaceae	woody	perennial	wild	49	Tetranychidae	cell-content feeder	NO	generalist	mite	Pseudococcidae	sapfeeder	NO	generalist	insect	NO	779	4	779_4	15	0	15	83	50	nr	SE	1.71171	10	6.75676	10	3.98846	4.55824	greenhouse	NO	30	woody_perennial	cell-content feeder_generalist_AG	sapfeeder_generalist_AG	Fecundity
779	2019	JOURNAL OF APPLIED ENTOMOLOGY	779_5	herbivore performance	Fecundity_PopulationSize	Coffea_arabica	Olygonychus_ilicis	Planococcus_minor	AG	AG	Rubiaceae	woody	perennial	wild	49	Tetranychidae	cell-content feeder	NO	generalist	mite	Pseudococcidae	sapfeeder	NO	generalist	insect	NO	779	5	779_5	15	0	15	83	50	nr	SE	0.0900901	10	2.34234	10	1.13956	5.6978	greenhouse	NO	30	woody_perennial	cell-content feeder_generalist_AG	sapfeeder_generalist_AG	Fecundity
779	2019	JOURNAL OF APPLIED ENTOMOLOGY	779_6	herbivore preference	Nr of individuals	Coffea_arabica	Planococcus_minor	Olygonychus_ilicis	AG	AG	Rubiaceae	woody	perennial	wild	49	Pseudococcidae	sapfeeder	NO	generalist	insect	Tetranychidae	cell-content feeder	NO	generalist	mite	NO	779	6	779_6	30	0	2	10	60	nr	SE	45.5	10	34.25	10	18.9737	25.2982	greenhouse	NO	32	woody_perennial	sapfeeder_generalist_AG	cell-content feeder_generalist_AG	Nr of individuals
779	2019	JOURNAL OF APPLIED ENTOMOLOGY	779_7	herbivore preference	Nr of individuals	Coffea_arabica	Planococcus_minor	Olygonychus_ilicis	AG	AG	Rubiaceae	woody	perennial	wild	49	Pseudococcidae	sapfeeder	NO	generalist	insect	Tetranychidae	cell-content feeder	NO	generalist	mite	NO	779	7	779_7	30	0	2	10	60	nr	SE	11.5	10	8.25	10	4.74342	5.53399	greenhouse	NO	32	woody_perennial	sapfeeder_generalist_AG	cell-content feeder_generalist_AG	Nr of individuals
779	2019	JOURNAL OF APPLIED ENTOMOLOGY	779_8	herbivore performance	Fecundity_PopulationSize	Coffea_arabica	Planococcus_minor	Olygonychus_ilicis	AG	AG	Rubiaceae	woody	perennial	wild	49	Pseudococcidae	sapfeeder	NO	generalist	insect	Tetranychidae	cell-content feeder	NO	generalist	mite	NO	779	8	779_8	30	0	15	10	50	nr	SE	412.281	10	157.895	10	228.849	76.283	greenhouse	NO	45	woody_perennial	sapfeeder_generalist_AG	cell-content feeder_generalist_AG	Fecundity
779	2019	JOURNAL OF APPLIED ENTOMOLOGY	779_9	herbivore performance	Fecundity_PopulationSize	Coffea_arabica	Planococcus_minor	Olygonychus_ilicis	AG	AG	Rubiaceae	woody	perennial	wild	49	Pseudococcidae	sapfeeder	NO	generalist	insect	Tetranychidae	cell-content feeder	NO	generalist	mite	NO	779	9	779_9	30	0	15	10	50	nr	SE	96.4912	10	39.4737	10	104.022	41.6089	greenhouse	NO	45	woody_perennial	sapfeeder_generalist_AG	cell-content feeder_generalist_AG	Fecundity
779	2019	JOURNAL OF APPLIED ENTOMOLOGY	779_10	herbivore performance	Fecundity_PopulationSize	Coffea_arabica	Planococcus_minor	Olygonychus_ilicis	AG	AG	Rubiaceae	woody	perennial	wild	49	Pseudococcidae	sapfeeder	NO	generalist	insect	Tetranychidae	cell-content feeder	NO	generalist	mite	NO	779	10	779_10	30	0	15	10	50	nr	SE	322.368	10	153.509	10	110.957	131.762	greenhouse	NO	45	woody_perennial	sapfeeder_generalist_AG	cell-content feeder_generalist_AG	Fecundity
779	2019	JOURNAL OF APPLIED ENTOMOLOGY	779_11	herbivore performance	Fecundity_PopulationSize	Coffea_arabica	Planococcus_minor	Olygonychus_ilicis	AG	AG	Rubiaceae	woody	perennial	wild	49	Pseudococcidae	sapfeeder	NO	generalist	insect	Tetranychidae	cell-content feeder	NO	generalist	mite	NO	779	11	779_11	30	0	15	10	50	nr	SE	54.8246	10	24.1228	10	34.6741	27.7393	greenhouse	NO	45	woody_perennial	sapfeeder_generalist_AG	cell-content feeder_generalist_AG	Fecundity
779	2019	JOURNAL OF APPLIED ENTOMOLOGY	779_12	herbivore performance	Fecundity_PopulationSize	Coffea_arabica	Planococcus_minor	Olygonychus_ilicis	AG	AG	Rubiaceae	woody	perennial	wild	49	Pseudococcidae	sapfeeder	NO	generalist	insect	Tetranychidae	cell-content feeder	NO	generalist	mite	NO	779	12	779_12	30	0	15	10	50	nr	SE	21.9298	10	6.57895	10	13.8696	20.8045	greenhouse	NO	45	woody_perennial	sapfeeder_generalist_AG	cell-content feeder_generalist_AG	Fecundity
787	2000	ECOLOGY	787_1	plant performance	Leaf area eaten	Lepidium_virginicum	Pieris_rapae	Spodoptera_exigua	AG	AG	Brassicaceae	herbaceous	biennial	wild		Pieridae	chewer	NO	specialist	insect	Noctuidae	chewer	NO	generalist	insect	NO	787	1	787_1	2	0	5	1	1	%	SE	12.1684	17	3.82653	17	11.9907	5.36424	greenhouse	NO	7	herbaceous_biennial	chewer_specialist_AG	chewer_generalist_AG	Damage
787	2000	ECOLOGY	787_2	plant performance	Leaf area eaten	Lepidium_virginicum	Pieris_rapae	Helicoverpa_zea	AG	AG	Brassicaceae	herbaceous	biennial	wild		Pieridae	chewer	NO	specialist	insect	Noctuidae	chewer	NO	generalist	insect	NO	787	2	787_2	1	0	5	1	1	%	SE	11.5561	13	4.97449	13	8.55399	7.45025	greenhouse	NO	6	herbaceous_biennial	chewer_specialist_AG	chewer_generalist_AG	Damage
787	2000	ECOLOGY	787_3	plant performance	Leaf area eaten	Lepidium_virginicum	Pieris_rapae	Pieris_rapae	AG	AG	Brassicaceae	herbaceous	biennial	wild		Pieridae	chewer	NO	specialist	insect	Pieridae	chewer	NO	specialist	insect	YES	787	3	787_3	1	0	5	1	1	%	SE	22.9927	16	23.4307	16	9.63504	5.25547	greenhouse	NO	6	herbaceous_biennial	chewer_specialist_AG	chewer_specialist_AG	Damage
787	2000	ECOLOGY	787_4	plant performance	Leaf area eaten	Lepidium_virginicum	Pieris_rapae	Pieris_rapae	AG	AG	Brassicaceae	herbaceous	biennial	wild		Pieridae	chewer	NO	specialist	insect	Pieridae	chewer	NO	specialist	insect	YES	787	4	787_4	1	0	5	1	1	%	SE	27.8102	17	37.6642	17	25.2804	30.6976	greenhouse	NO	6	herbaceous_biennial	chewer_specialist_AG	chewer_specialist_AG	Damage
787	2000	ECOLOGY	787_5	herbivore preference	Nr of individuals	Lepidium_virginicum	Pieris_rapae	Myzus_persicae	AG	AG	Brassicaceae	herbaceous	biennial	wild		Pieridae	chewer	NO	specialist	insect	Aphididae	sapfeeder	NO	generalist	insect	NO	787	5	787_5	1	0	14	1		nr	SE	7.34118	88	4.51765	78	6.95285	6.54589	field	NO	15	herbaceous_biennial	chewer_specialist_AG	sapfeeder_generalist_AG	Nr of individuals
791	2019	SCIENTIFIC REPORTS	791_1	herbivore performance	Survival	Gossypium_hirsutum	Spodoptera_exigua	Lygus_hesperus	AG	AG	Malvaceae	woody	perennial	cultivated	7.5	Noctuidae	chewer	NO	generalist	insect	Miridae	sapfeeder	NO	generalist	insect	NO	791	1	791_1	7	0	14	6	3	%		77.7344	20	53.9062	20			greenhouse	NO	21	woody_perennial	chewer_generalist_AG	sapfeeder_generalist_AG	Survival
791	2019	SCIENTIFIC REPORTS	791_2	herbivore performance	Survival	Gossypium_hirsutum	Spodoptera_exigua	Lygus_hesperus	AG	AG	Malvaceae	woody	perennial	cultivated	7.5	Noctuidae	chewer	NO	generalist	insect	Miridae	sapfeeder	NO	generalist	insect	NO	791	2	791_2	7	0	14	6	3	%		84.375	20	55.4688	20			greenhouse	NO	21	woody_perennial	chewer_generalist_AG	sapfeeder_generalist_AG	Survival
805	2018	FUNCTIONAL ECOLOGY	805_1	herbivore preference	Choice	Solanum_lycopersicum	Bemisia_tabaci	Bemisia_tabaci	AG	AG	Solanaceae	herbaceous	annual	cultivated	4	Aleyrodidae	sapfeeder	NO	generalist	insect	Aleyrodidae	sapfeeder	NO	generalist	insect	YES	805	1	805_1	0	0	0	250	200	%	SE	47.7941	12	44.1176	12	7.6414	5.09427	greenhouse	NO	1	herbaceous_annual	sapfeeder_generalist_AG	sapfeeder_generalist_AG	Choice
805	2018	FUNCTIONAL ECOLOGY	805_2	herbivore preference	Choice	Solanum_lycopersicum	Bemisia_tabaci	Bemisia_tabaci	AG	AG	Solanaceae	herbaceous	annual	cultivated	4	Aleyrodidae	sapfeeder	NO	generalist	insect	Aleyrodidae	sapfeeder	NO	generalist	insect	YES	805	2	805_2	1	0	0	250	200	%	SE	42.6471	12	47.0588	12	10.1885	7.6414	greenhouse	NO	1	herbaceous_annual	sapfeeder_generalist_AG	sapfeeder_generalist_AG	Choice
805	2018	FUNCTIONAL ECOLOGY	805_3	herbivore preference	Choice	Solanum_lycopersicum	Bemisia_tabaci	Bemisia_tabaci	AG	AG	Solanaceae	herbaceous	annual	cultivated	4	Aleyrodidae	sapfeeder	NO	generalist	insect	Aleyrodidae	sapfeeder	NO	generalist	insect	YES	805	3	805_3	2	0	0	250	200	%	SE	36.0294	12	55.1471	12	15.2828	12.7357	greenhouse	NO	2	herbaceous_annual	sapfeeder_generalist_AG	sapfeeder_generalist_AG	Choice
805	2018	FUNCTIONAL ECOLOGY	805_4	herbivore preference	Choice	Solanum_lycopersicum	Bemisia_tabaci	Bemisia_tabaci	AG	AG	Solanaceae	herbaceous	annual	cultivated	4	Aleyrodidae	sapfeeder	NO	generalist	insect	Aleyrodidae	sapfeeder	NO	generalist	insect	YES	805	4	805_4	3	0	0	250	200	%	SE	25.7353	12	68.3824	12	7.6414	10.1885	greenhouse	NO	3	herbaceous_annual	sapfeeder_generalist_AG	sapfeeder_generalist_AG	Choice
805	2018	FUNCTIONAL ECOLOGY	805_5	herbivore preference	Choice	Solanum_lycopersicum	Bemisia_tabaci	Bemisia_tabaci	AG	AG	Solanaceae	herbaceous	annual	cultivated	4	Aleyrodidae	sapfeeder	NO	generalist	insect	Aleyrodidae	sapfeeder	NO	generalist	insect	YES	805	5	805_5	4	0	0	250	200	%	SE	29.4118	12	63.2353	12	12.7357	12.7357	greenhouse	NO	4	herbaceous_annual	sapfeeder_generalist_AG	sapfeeder_generalist_AG	Choice
805	2018	FUNCTIONAL ECOLOGY	805_6	herbivore preference	Choice	Solanum_lycopersicum	Bemisia_tabaci	Bemisia_tabaci	AG	AG	Solanaceae	herbaceous	annual	cultivated	4	Aleyrodidae	sapfeeder	NO	generalist	insect	Aleyrodidae	sapfeeder	NO	generalist	insect	YES	805	6	805_6	0	0	4	250	200	%	SE	52.9412	12	47.0588	12	12.7357	12.7357	greenhouse	NO	4	herbaceous_annual	sapfeeder_generalist_AG	sapfeeder_generalist_AG	Choice
805	2018	FUNCTIONAL ECOLOGY	805_7	herbivore preference	Choice	Solanum_lycopersicum	Bemisia_tabaci	Bemisia_tabaci	AG	AG	Solanaceae	herbaceous	annual	cultivated	4	Aleyrodidae	sapfeeder	NO	generalist	insect	Aleyrodidae	sapfeeder	NO	generalist	insect	YES	805	7	805_7	1	0	4	250	200	%	SE	48.5294	12	51.4706	12	7.6414	7.6414	greenhouse	NO	5	herbaceous_annual	sapfeeder_generalist_AG	sapfeeder_generalist_AG	Choice
805	2018	FUNCTIONAL ECOLOGY	805_8	herbivore preference	Choice	Solanum_lycopersicum	Bemisia_tabaci	Bemisia_tabaci	AG	AG	Solanaceae	herbaceous	annual	cultivated	4	Aleyrodidae	sapfeeder	NO	generalist	insect	Aleyrodidae	sapfeeder	NO	generalist	insect	YES	805	8	805_8	2	0	4	250	200	%	SE	44.8529	12	55.1471	12	12.7357	12.7357	greenhouse	NO	6	herbaceous_annual	sapfeeder_generalist_AG	sapfeeder_generalist_AG	Choice
805	2018	FUNCTIONAL ECOLOGY	805_9	herbivore preference	Choice	Solanum_lycopersicum	Bemisia_tabaci	Bemisia_tabaci	AG	AG	Solanaceae	herbaceous	annual	cultivated	4	Aleyrodidae	sapfeeder	NO	generalist	insect	Aleyrodidae	sapfeeder	NO	generalist	insect	YES	805	9	805_9	3	0	4	250	200	%	SE	38.9706	12	61.0294	12	10.1885	10.1885	greenhouse	NO	7	herbaceous_annual	sapfeeder_generalist_AG	sapfeeder_generalist_AG	Choice
805	2018	FUNCTIONAL ECOLOGY	805_10	herbivore preference	Choice	Solanum_lycopersicum	Bemisia_tabaci	Bemisia_tabaci	AG	AG	Solanaceae	herbaceous	annual	cultivated	4	Aleyrodidae	sapfeeder	NO	generalist	insect	Aleyrodidae	sapfeeder	NO	generalist	insect	YES	805	10	805_10	4	0	4	250	200	%	SE	33.8235	12	66.1765	12	12.7357	12.7357	greenhouse	NO	8	herbaceous_annual	sapfeeder_generalist_AG	sapfeeder_generalist_AG	Choice
805	2018	FUNCTIONAL ECOLOGY	805_11	herbivore performance	Survival	Solanum_lycopersicum	Bemisia_tabaci	Bemisia_tabaci	AG	AG	Solanaceae	herbaceous	annual	cultivated	4	Aleyrodidae	sapfeeder	NO	generalist	insect	Aleyrodidae	sapfeeder	NO	generalist	insect	YES	805	11	805_11	3	0	7	50	5	%	SE	60.0683	15	78.4983	15	19.8276	21.1494	greenhouse	NO	10	herbaceous_annual	sapfeeder_generalist_AG	sapfeeder_generalist_AG	Survival
805	2018	FUNCTIONAL ECOLOGY	805_12	herbivore performance	Fecundity_PopulationSize	Solanum_lycopersicum	Bemisia_tabaci	Bemisia_tabaci	AG	AG	Solanaceae	herbaceous	annual	cultivated	4	Aleyrodidae	sapfeeder	NO	generalist	insect	Aleyrodidae	sapfeeder	NO	generalist	insect	YES	805	12	805_12	3	0	7	50	5	nr	SE	52.8767	15	66.8493	15	11.672	18.0386	greenhouse	NO	10	herbaceous_annual	sapfeeder_generalist_AG	sapfeeder_generalist_AG	Fecundity
814	2022	AGRONOMY-BASEL	814_1	herbivore performance	Survival	Nicotiana_tabacum	Bemisia_tabaci	Myzus_persicae	AG	AG	Solanaceae	herbaceous	annual	cultivated		Aleyrodidae	sapfeeder	NO	generalist	insect	Aphididae	sapfeeder	NO	generalist	insect	NO	814	1	814_1	20	0	8	2	15	%	SE	86	6	82.4	6	8.81816	6.85857	greenhouse	NO	28	herbaceous_annual	sapfeeder_generalist_AG	sapfeeder_generalist_AG	Survival
814	2022	AGRONOMY-BASEL	814_2	herbivore performance	Survival	Nicotiana_tabacum	Bemisia_tabaci	Myzus_persicae	AG	AG	Solanaceae	herbaceous	annual	cultivated		Aleyrodidae	sapfeeder	NO	generalist	insect	Aphididae	sapfeeder	NO	generalist	insect	NO	814	1	814_1	20	0	8	6	15	%	SE	86	6	55.6	6	8.81816	10.7778	greenhouse	NO	28	herbaceous_annual	sapfeeder_generalist_AG	sapfeeder_generalist_AG	Survival
814	2022	AGRONOMY-BASEL	814_3	herbivore performance	Survival	Nicotiana_tabacum	Bemisia_tabaci	Myzus_persicae	AG	AG	Solanaceae	herbaceous	annual	cultivated		Aleyrodidae	sapfeeder	NO	generalist	insect	Aphididae	sapfeeder	NO	generalist	insect	NO	814	1	814_1	20	0	8	10	15	%	SE	86	6	42.4	6	8.81816	17.6363	greenhouse	NO	28	herbaceous_annual	sapfeeder_generalist_AG	sapfeeder_generalist_AG	Survival
814	2022	AGRONOMY-BASEL	814_4	herbivore performance	Survival	Nicotiana_tabacum	Bemisia_tabaci	Myzus_persicae	AG	AG	Solanaceae	herbaceous	annual	cultivated		Aleyrodidae	sapfeeder	NO	generalist	insect	Aphididae	sapfeeder	NO	generalist	insect	NO	814	1	814_1	20	0	8	14	15	%	SE	86	6	76	6	8.81816	18.6161	greenhouse	NO	28	herbaceous_annual	sapfeeder_generalist_AG	sapfeeder_generalist_AG	Survival
814	2022	AGRONOMY-BASEL	814_5	herbivore performance	Survival	Nicotiana_tabacum	Bemisia_tabaci	Myzus_persicae	AG	AG	Solanaceae	herbaceous	annual	cultivated		Aleyrodidae	sapfeeder	NO	generalist	insect	Aphididae	sapfeeder	NO	generalist	insect	NO	814	2	814_2	20	0	8	50	15	%	SE	84.8	6	79.8498	6	6.85857	10.9377	greenhouse	NO	28	herbaceous_annual	sapfeeder_generalist_AG	sapfeeder_generalist_AG	Survival
814	2022	AGRONOMY-BASEL	814_6	herbivore performance	Survival	Nicotiana_tabacum	Bemisia_tabaci	Myzus_persicae	AG	AG	Solanaceae	herbaceous	annual	cultivated		Aleyrodidae	sapfeeder	NO	generalist	insect	Aphididae	sapfeeder	NO	generalist	insect	NO	814	2	814_2	20	0	8	100	15	%	SE	84.8	6	73.9333	6	6.85857	12.8518	greenhouse	NO	28	herbaceous_annual	sapfeeder_generalist_AG	sapfeeder_generalist_AG	Survival
814	2022	AGRONOMY-BASEL	814_7	herbivore performance	Survival	Nicotiana_tabacum	Bemisia_tabaci	Myzus_persicae	AG	AG	Solanaceae	herbaceous	annual	cultivated		Aleyrodidae	sapfeeder	NO	generalist	insect	Aphididae	sapfeeder	NO	generalist	insect	NO	814	2	814_2	20	0	8	200	15	%	SE	84.8	6	73.1518	6	6.85857	16.9535	greenhouse	NO	28	herbaceous_annual	sapfeeder_generalist_AG	sapfeeder_generalist_AG	Survival
814	2022	AGRONOMY-BASEL	814_8	herbivore performance	Survival	Nicotiana_tabacum	Bemisia_tabaci	Myzus_persicae	AG	AG	Solanaceae	herbaceous	annual	cultivated		Aleyrodidae	sapfeeder	NO	generalist	insect	Aphididae	sapfeeder	NO	generalist	insect	NO	814	2	814_2	20	0	8	400	15	%	SE	84.8	6	79.0684	6	6.85857	10.3908	greenhouse	NO	28	herbaceous_annual	sapfeeder_generalist_AG	sapfeeder_generalist_AG	Survival
814	2022	AGRONOMY-BASEL	814_9	herbivore performance	Fecundity_PopulationSize	Nicotiana_tabacum	Bemisia_tabaci	Myzus_persicae	AG	AG	Solanaceae	herbaceous	annual	cultivated		Aleyrodidae	sapfeeder	NO	generalist	insect	Aphididae	sapfeeder	NO	generalist	insect	NO	814	3	814_3	20	0		2	15	nr	SE	24.351	6	18.8053	6	5.20246	4.33538	greenhouse	NO		herbaceous_annual	sapfeeder_generalist_AG	sapfeeder_generalist_AG	Fecundity
814	2022	AGRONOMY-BASEL	814_10	herbivore performance	Fecundity_PopulationSize	Nicotiana_tabacum	Bemisia_tabaci	Myzus_persicae	AG	AG	Solanaceae	herbaceous	annual	cultivated		Aleyrodidae	sapfeeder	NO	generalist	insect	Aphididae	sapfeeder	NO	generalist	insect	NO	814	3	814_3	20	0		6	15	nr	SE	24.351	6	11.0177	6	5.20246	2.45672	greenhouse	NO		herbaceous_annual	sapfeeder_generalist_AG	sapfeeder_generalist_AG	Fecundity
814	2022	AGRONOMY-BASEL	814_11	herbivore performance	Fecundity_PopulationSize	Nicotiana_tabacum	Bemisia_tabaci	Myzus_persicae	AG	AG	Solanaceae	herbaceous	annual	cultivated		Aleyrodidae	sapfeeder	NO	generalist	insect	Aphididae	sapfeeder	NO	generalist	insect	NO	814	3	814_3	20	0		10	15	nr	SE	24.351	6	7.53687	6	5.20246	3.90184	greenhouse	NO		herbaceous_annual	sapfeeder_generalist_AG	sapfeeder_generalist_AG	Fecundity
814	2022	AGRONOMY-BASEL	814_12	herbivore performance	Fecundity_PopulationSize	Nicotiana_tabacum	Bemisia_tabaci	Myzus_persicae	AG	AG	Solanaceae	herbaceous	annual	cultivated		Aleyrodidae	sapfeeder	NO	generalist	insect	Aphididae	sapfeeder	NO	generalist	insect	NO	814	3	814_3	20	0		14	15	nr	SE	24.351	6	12.3746	6	5.20246	3.90184	greenhouse	NO		herbaceous_annual	sapfeeder_generalist_AG	sapfeeder_generalist_AG	Fecundity
814	2022	AGRONOMY-BASEL	814_13	herbivore performance	Fecundity_PopulationSize	Nicotiana_tabacum	Bemisia_tabaci	Myzus_persicae	AG	AG	Solanaceae	herbaceous	annual	cultivated		Aleyrodidae	sapfeeder	NO	generalist	insect	Aphididae	sapfeeder	NO	generalist	insect	NO	814	4	814_4	20	0		50	15	nr	SE	21.6372	6	18.8053	6	4.33538	5.20246	greenhouse	NO		herbaceous_annual	sapfeeder_generalist_AG	sapfeeder_generalist_AG	Fecundity
814	2022	AGRONOMY-BASEL	814_14	herbivore performance	Fecundity_PopulationSize	Nicotiana_tabacum	Bemisia_tabaci	Myzus_persicae	AG	AG	Solanaceae	herbaceous	annual	cultivated		Aleyrodidae	sapfeeder	NO	generalist	insect	Aphididae	sapfeeder	NO	generalist	insect	NO	814	4	814_4	20	0		100	15	nr	SE	21.6372	6	20.5162	6	4.33538	3.90184	greenhouse	NO		herbaceous_annual	sapfeeder_generalist_AG	sapfeeder_generalist_AG	Fecundity
814	2022	AGRONOMY-BASEL	814_15	herbivore performance	Fecundity_PopulationSize	Nicotiana_tabacum	Bemisia_tabaci	Myzus_persicae	AG	AG	Solanaceae	herbaceous	annual	cultivated		Aleyrodidae	sapfeeder	NO	generalist	insect	Aphididae	sapfeeder	NO	generalist	insect	NO	814	4	814_4	20	0		200	15	nr	SE	21.6372	6	19.9853	6	4.33538	4.04635	greenhouse	NO		herbaceous_annual	sapfeeder_generalist_AG	sapfeeder_generalist_AG	Fecundity
814	2022	AGRONOMY-BASEL	814_16	herbivore performance	Fecundity_PopulationSize	Nicotiana_tabacum	Bemisia_tabaci	Myzus_persicae	AG	AG	Solanaceae	herbaceous	annual	cultivated		Aleyrodidae	sapfeeder	NO	generalist	insect	Aphididae	sapfeeder	NO	generalist	insect	NO	814	4	814_4	20	0		400	15	nr	SE	21.6372	6	19.3363	6	4.33538	4.19087	greenhouse	NO		herbaceous_annual	sapfeeder_generalist_AG	sapfeeder_generalist_AG	Fecundity
825	2022	BIOLOGY-BASEL	825_1	herbivore performance	Development time	Brassica_oleracea	Plutella_xylostella	Bemisia_tabaci	AG	AG	Brassicaceae	herbaceous	biennial	cultivated	6.5	Plutellidae	chewer	NO	specialist	insect	Aleyrodidae	sapfeeder	NO	generalist	insect	NO	825	1	825_1	7	0		2	40	days	SE	24.1	6	22.2	6	1.46969	0.489898	greenhouse	NO		herbaceous_biennial	chewer_specialist_AG	sapfeeder_generalist_AG	Development time
825	2022	BIOLOGY-BASEL	825_2	herbivore performance	Fecundity_PopulationSize	Brassica_oleracea	Plutella_xylostella	Bemisia_tabaci	AG	AG	Brassicaceae	herbaceous	biennial	cultivated	6.5	Plutellidae	chewer	NO	specialist	insect	Aleyrodidae	sapfeeder	NO	generalist	insect	NO	825	2	825_2	7	0		2	40	nr	SE	66.2	6	116.8	6	23.5151	27.6792	greenhouse	NO		herbaceous_biennial	chewer_specialist_AG	sapfeeder_generalist_AG	Fecundity
825	2022	BIOLOGY-BASEL	825_3	herbivore performance	Development time	Brassica_oleracea	Plutella_xylostella	Bemisia_tabaci	AG	AG	Brassicaceae	herbaceous	biennial	cultivated	6.5	Plutellidae	chewer	NO	specialist	insect	Aleyrodidae	sapfeeder	NO	generalist	insect	NO	825	3	825_3	7	0		2	40	days	SE	28.59	6	28.59	6	1.02879	0.955301	greenhouse	NO		herbaceous_biennial	chewer_specialist_AG	sapfeeder_generalist_AG	Development time
825	2022	BIOLOGY-BASEL	825_4	herbivore performance	Development time	Brassica_oleracea	Bemisia_tabaci	Plutella_xylostella	AG	AG	Brassicaceae	herbaceous	biennial	cultivated	6.5	Aleyrodidae	sapfeeder	NO	generalist	insect	Plutellidae	chewer	NO	specialist	insect	NO	825	4	825_4	7	0		40	2	days	SE	16.7	6	16.8	6	0.734847	1.22474	greenhouse	NO		herbaceous_biennial	sapfeeder_generalist_AG	chewer_specialist_AG	Development time
825	2022	BIOLOGY-BASEL	825_5	herbivore performance	Fecundity_PopulationSize	Brassica_oleracea	Bemisia_tabaci	Plutella_xylostella	AG	AG	Brassicaceae	herbaceous	biennial	cultivated	6.5	Aleyrodidae	sapfeeder	NO	generalist	insect	Plutellidae	chewer	NO	specialist	insect	NO	825	5	825_5	7	0		40	2	nr	SE	145.4	6	109.4	6	41.3964	51.1943	greenhouse	NO		herbaceous_biennial	sapfeeder_generalist_AG	chewer_specialist_AG	Fecundity
825	2022	BIOLOGY-BASEL	825_6	herbivore performance	Development time	Brassica_oleracea	Bemisia_tabaci	Plutella_xylostella	AG	AG	Brassicaceae	herbaceous	biennial	cultivated	6.5	Aleyrodidae	sapfeeder	NO	generalist	insect	Plutellidae	chewer	NO	specialist	insect	NO	825	6	825_6	7	0		40	2	days	SE	19.52	6	18.1	6	1.4207	1.49419	greenhouse	NO		herbaceous_biennial	sapfeeder_generalist_AG	chewer_specialist_AG	Development time
886	2020	PLANT CELL AND ENVIRONMENT	886_1	herbivore performance	Survival	Brassica_oleracea	Plutella_xylostella	Delia_radicum	AG	BG	Brassicaceae	herbaceous	biennial	cultivated	3	Plutellidae	chewer	NO	specialist	insect	Anthomyiidae	chewer	NO	specialist	insect	NO	886	1	886_1	6	-4		10	10	%	SE	54.0706	20	28.6588	21	35.9875	23.9372	greenhouse	YES		herbaceous_biennial	chewer_specialist_AG	chewer_specialist_BG	Survival
886	2020	PLANT CELL AND ENVIRONMENT	886_2	herbivore performance	Survival	Brassica_oleracea	Brevicoryne_brassicae	Delia_radicum	AG	BG	Brassicaceae	herbaceous	biennial	cultivated	3	Aphididae	sapfeeder	NO	specialist	insect	Anthomyiidae	chewer	NO	specialist	insect	NO	886	1	886_1	6	-4		10	10	%	SE	54.0706	20	46.3059	21	35.9875	33.6415	greenhouse	YES		herbaceous_biennial	sapfeeder_specialist_AG	chewer_specialist_BG	Survival
887	2021	BULLETIN OF ENTOMOLOGICAL RESEARCH	887_1	herbivore performance	Fecundity_PopulationSize	Carthamus_tinctorius	Uroleucon_carthami	Uroleucon_carthami	AG	AG	Asteraceae	herbaceous	annual	wild		Aphididae	sapfeeder	NO	specialist	insect	Aphididae	sapfeeder	NO	specialist	insect	YES	887	1	887_1	7	3	14	3	5	nr	SE	285.573	10	231.028	10	106.867	93.7434	greenhouse	NO	21	herbaceous_annual	sapfeeder_specialist_AG	sapfeeder_specialist_AG	Fecundity
887	2021	BULLETIN OF ENTOMOLOGICAL RESEARCH	887_2	herbivore performance	Fecundity_PopulationSize	Carthamus_tinctorius	Uroleucon_carthami	Uroleucon_carthami	AG	AG	Asteraceae	herbaceous	annual	wild		Aphididae	sapfeeder	NO	specialist	insect	Aphididae	sapfeeder	NO	specialist	insect	YES	887	2	887_2	7	3	14	3	5	nr	SE	357.905	10	294.466	10	148.115	163.114	greenhouse	NO	21	herbaceous_annual	sapfeeder_specialist_AG	sapfeeder_specialist_AG	Fecundity
887	2021	BULLETIN OF ENTOMOLOGICAL RESEARCH	887_3	herbivore performance	Fecundity_PopulationSize	Carthamus_tinctorius	Uroleucon_carthami	Uroleucon_carthami	AG	AG	Asteraceae	herbaceous	annual	wild		Aphididae	sapfeeder	NO	specialist	insect	Aphididae	sapfeeder	NO	specialist	insect	YES	887	3	887_3	7	3	14	3	5	nr	SE	338.933	10	202.569	10	136.865	54.3712	greenhouse	NO	21	herbaceous_annual	sapfeeder_specialist_AG	sapfeeder_specialist_AG	Fecundity
887	2021	BULLETIN OF ENTOMOLOGICAL RESEARCH	887_4	herbivore performance	Fecundity_PopulationSize	Carthamus_tinctorius	Uroleucon_carthami	Uroleucon_carthami	AG	AG	Asteraceae	herbaceous	annual	wild		Aphididae	sapfeeder	NO	specialist	insect	Aphididae	sapfeeder	NO	specialist	insect	YES	887	4	887_4	7	3	14	3	5	nr	SE	266.008	10	221.542	10	74.9947	41.2471	greenhouse	NO	21	herbaceous_annual	sapfeeder_specialist_AG	sapfeeder_specialist_AG	Fecundity
887	2021	BULLETIN OF ENTOMOLOGICAL RESEARCH	887_5	herbivore performance	Fecundity_PopulationSize	Carthamus_tinctorius	Uroleucon_carthami	Uroleucon_carthami	AG	AG	Asteraceae	herbaceous	annual	wild		Aphididae	sapfeeder	NO	specialist	insect	Aphididae	sapfeeder	NO	specialist	insect	YES	887	5	887_5	7	3	14	3	5	nr	SE	236.364	10	193.083	10	194.986	153.739	greenhouse	NO	21	herbaceous_annual	sapfeeder_specialist_AG	sapfeeder_specialist_AG	Fecundity
887	2021	BULLETIN OF ENTOMOLOGICAL RESEARCH	887_6	herbivore performance	Fecundity_PopulationSize	Carthamus_tinctorius	Helicoverpa_armigera	Uroleucon_carthami	AG	AG	Asteraceae	herbaceous	annual	wild		Noctuidae	chewer	NO	generalist	insect	Aphididae	sapfeeder	NO	specialist	insect	NO	887	6	887_6	7	3	14	1	5	nr	SE	128.52	10	100.361	10	34.2485	31.9653	greenhouse	NO	21	herbaceous_annual	chewer_generalist_AG	sapfeeder_specialist_AG	Fecundity
887	2021	BULLETIN OF ENTOMOLOGICAL RESEARCH	887_7	herbivore performance	Fecundity_PopulationSize	Carthamus_tinctorius	Helicoverpa_armigera	Uroleucon_carthami	AG	AG	Asteraceae	herbaceous	annual	wild		Noctuidae	chewer	NO	generalist	insect	Aphididae	sapfeeder	NO	specialist	insect	NO	887	7	887_7	7	3	14	1	5	nr	SE	135.74	10	114.801	10	36.5317	22.8323	greenhouse	NO	21	herbaceous_annual	chewer_generalist_AG	sapfeeder_specialist_AG	Fecundity
887	2021	BULLETIN OF ENTOMOLOGICAL RESEARCH	887_8	herbivore performance	Fecundity_PopulationSize	Carthamus_tinctorius	Helicoverpa_armigera	Uroleucon_carthami	AG	AG	Asteraceae	herbaceous	annual	wild		Noctuidae	chewer	NO	generalist	insect	Aphididae	sapfeeder	NO	specialist	insect	NO	887	8	887_8	7	3	14	1	5	nr	SE	126.354	10	97.4729	10	25.1156	31.9653	greenhouse	NO	21	herbaceous_annual	chewer_generalist_AG	sapfeeder_specialist_AG	Fecundity
887	2021	BULLETIN OF ENTOMOLOGICAL RESEARCH	887_9	herbivore performance	Fecundity_PopulationSize	Carthamus_tinctorius	Helicoverpa_armigera	Uroleucon_carthami	AG	AG	Asteraceae	herbaceous	annual	wild		Noctuidae	chewer	NO	generalist	insect	Aphididae	sapfeeder	NO	specialist	insect	NO	887	9	887_9	7	3	14	1	5	nr	SE	127.798	10	105.415	10	25.1156	27.3988	greenhouse	NO	21	herbaceous_annual	chewer_generalist_AG	sapfeeder_specialist_AG	Fecundity
887	2021	BULLETIN OF ENTOMOLOGICAL RESEARCH	887_10	herbivore performance	Fecundity_PopulationSize	Carthamus_tinctorius	Helicoverpa_armigera	Uroleucon_carthami	AG	AG	Asteraceae	herbaceous	annual	wild		Noctuidae	chewer	NO	generalist	insect	Aphididae	sapfeeder	NO	specialist	insect	NO	887	10	887_10	7	3	14	1	5	nr	SE	111.913	10	80.8664	10	31.9653	34.2485	greenhouse	NO	21	herbaceous_annual	chewer_generalist_AG	sapfeeder_specialist_AG	Fecundity
887	2021	BULLETIN OF ENTOMOLOGICAL RESEARCH	887_11	herbivore performance	Fecundity_PopulationSize	Carthamus_tinctorius	Uroleucon_carthami	Uroleucon_carthami	AG	AG	Asteraceae	herbaceous	annual	wild		Aphididae	sapfeeder	NO	specialist	insect	Aphididae	sapfeeder	NO	specialist	insect	YES	887	11	887_11	7	3	14	3	5	nr	SE	1.40426	10	6.3617	10	1.68206	6.25727	greenhouse	NO	21	herbaceous_annual	sapfeeder_specialist_AG	sapfeeder_specialist_AG	Fecundity
887	2021	BULLETIN OF ENTOMOLOGICAL RESEARCH	887_12	herbivore performance	Fecundity_PopulationSize	Carthamus_tinctorius	Uroleucon_carthami	Uroleucon_carthami	AG	AG	Asteraceae	herbaceous	annual	wild		Aphididae	sapfeeder	NO	specialist	insect	Aphididae	sapfeeder	NO	specialist	insect	YES	887	12	887_12	7	3	14	3	5	nr	SE	0.87234	10	1.85106	10	1.07652	1.34565	greenhouse	NO	21	herbaceous_annual	sapfeeder_specialist_AG	sapfeeder_specialist_AG	Fecundity
887	2021	BULLETIN OF ENTOMOLOGICAL RESEARCH	887_13	herbivore performance	Fecundity_PopulationSize	Carthamus_tinctorius	Uroleucon_carthami	Uroleucon_carthami	AG	AG	Asteraceae	herbaceous	annual	wild		Aphididae	sapfeeder	NO	specialist	insect	Aphididae	sapfeeder	NO	specialist	insect	YES	887	13	887_13	7	3	14	3	5	nr	SE	2.3617	10	8.89362	10	1.88391	11.3035	greenhouse	NO	21	herbaceous_annual	sapfeeder_specialist_AG	sapfeeder_specialist_AG	Fecundity
887	2021	BULLETIN OF ENTOMOLOGICAL RESEARCH	887_14	herbivore performance	Fecundity_PopulationSize	Carthamus_tinctorius	Uroleucon_carthami	Uroleucon_carthami	AG	AG	Asteraceae	herbaceous	annual	wild		Aphididae	sapfeeder	NO	specialist	insect	Aphididae	sapfeeder	NO	specialist	insect	YES	887	14	887_14	7	3	14	3	5	nr	SE	1	10	2.57447	10	1.21109	2.6913	greenhouse	NO	21	herbaceous_annual	sapfeeder_specialist_AG	sapfeeder_specialist_AG	Fecundity
887	2021	BULLETIN OF ENTOMOLOGICAL RESEARCH	887_15	herbivore performance	Fecundity_PopulationSize	Carthamus_tinctorius	Uroleucon_carthami	Uroleucon_carthami	AG	AG	Asteraceae	herbaceous	annual	wild		Aphididae	sapfeeder	NO	specialist	insect	Aphididae	sapfeeder	NO	specialist	insect	YES	887	15	887_15	7	3	14	3	5	nr	SE	2.70213	10	3.6383	10	1.88391	2.75858	greenhouse	NO	21	herbaceous_annual	sapfeeder_specialist_AG	sapfeeder_specialist_AG	Fecundity
887	2021	BULLETIN OF ENTOMOLOGICAL RESEARCH	887_16	herbivore performance	Fecundity_PopulationSize	Carthamus_tinctorius	Helicoverpa_armigera	Uroleucon_carthami	AG	AG	Asteraceae	herbaceous	annual	wild		Noctuidae	chewer	NO	generalist	insect	Aphididae	sapfeeder	NO	specialist	insect	NO	887	16	887_16	7	3	14	1	5	nr	SE	1.61677	10	5.20958	10	1.00991	2.01982	greenhouse	NO	21	herbaceous_annual	chewer_generalist_AG	sapfeeder_specialist_AG	Fecundity
887	2021	BULLETIN OF ENTOMOLOGICAL RESEARCH	887_17	herbivore performance	Fecundity_PopulationSize	Carthamus_tinctorius	Helicoverpa_armigera	Uroleucon_carthami	AG	AG	Asteraceae	herbaceous	annual	wild		Noctuidae	chewer	NO	generalist	insect	Aphididae	sapfeeder	NO	specialist	insect	NO	887	17	887_17	7	3	14	1	5	nr	SE	2.33533	10	6.28743	10	1.13615	3.47156	greenhouse	NO	21	herbaceous_annual	chewer_generalist_AG	sapfeeder_specialist_AG	Fecundity
887	2021	BULLETIN OF ENTOMOLOGICAL RESEARCH	887_18	herbivore performance	Fecundity_PopulationSize	Carthamus_tinctorius	Helicoverpa_armigera	Uroleucon_carthami	AG	AG	Asteraceae	herbaceous	annual	wild		Noctuidae	chewer	NO	generalist	insect	Aphididae	sapfeeder	NO	specialist	insect	NO	887	18	887_18	7	3	14	1	5	nr	SE	1.83633	10	11.2774	10	1.32551	1.07303	greenhouse	NO	21	herbaceous_annual	chewer_generalist_AG	sapfeeder_specialist_AG	Fecundity
887	2021	BULLETIN OF ENTOMOLOGICAL RESEARCH	887_19	herbivore performance	Fecundity_PopulationSize	Carthamus_tinctorius	Helicoverpa_armigera	Uroleucon_carthami	AG	AG	Asteraceae	herbaceous	annual	wild		Noctuidae	chewer	NO	generalist	insect	Aphididae	sapfeeder	NO	specialist	insect	NO	887	19	887_19	7	3	14	1	5	nr	SE	1.67665	10	4.5509	10	1.26239	2.46165	greenhouse	NO	21	herbaceous_annual	chewer_generalist_AG	sapfeeder_specialist_AG	Fecundity
887	2021	BULLETIN OF ENTOMOLOGICAL RESEARCH	887_20	herbivore performance	Fecundity_PopulationSize	Carthamus_tinctorius	Helicoverpa_armigera	Uroleucon_carthami	AG	AG	Asteraceae	herbaceous	annual	wild		Noctuidae	chewer	NO	generalist	insect	Aphididae	sapfeeder	NO	specialist	insect	NO	887	20	887_20	7	3	14	1	5	nr	SE	4.41118	10	7.88423	10	2.39853	4.16587	greenhouse	NO	21	herbaceous_annual	chewer_generalist_AG	sapfeeder_specialist_AG	Fecundity
897	2017	ECOLOGICAL ENTOMOLOGY	897_1	herbivore performance	Mass increase	Brassica_oleracea	Brevicoryne_brassicae	Mamestra_brassicae	AG	AG	Brassicaceae	herbaceous	biennial	wild	3	Aphididae	sapfeeder	NO	specialist	insect	Noctuidae	chewer	NO	generalist	insect	NO	897	1	897_1	5	0	2	15	1	mg	SE	16.8191	39	15.8648	39	8.19423	7.94592	greenhouse	NO	7	herbaceous_biennial	sapfeeder_specialist_AG	chewer_generalist_AG	Mass/size
897	2017	ECOLOGICAL ENTOMOLOGY	897_2	herbivore performance	Mass increase	Brassica_oleracea	Brevicoryne_brassicae	Mamestra_brassicae	AG	AG	Brassicaceae	herbaceous	biennial	wild	3	Aphididae	sapfeeder	NO	specialist	insect	Noctuidae	chewer	NO	generalist	insect	NO	897	1	897_1	4	0	2	15	1	mg	SE	16.8191	39	16.5408	39	8.19423	8.44254	greenhouse	NO	6	herbaceous_biennial	sapfeeder_specialist_AG	chewer_generalist_AG	Mass/size
897	2017	ECOLOGICAL ENTOMOLOGY	897_3	herbivore performance	Mass increase	Brassica_oleracea	Brevicoryne_brassicae	Mamestra_brassicae	AG	AG	Brassicaceae	herbaceous	biennial	wild	3	Aphididae	sapfeeder	NO	specialist	insect	Noctuidae	chewer	NO	generalist	insect	NO	897	1	897_1	2	0	2	15	1	mg	SE	16.8191	39	17.0577	39	8.19423	7.20099	greenhouse	NO	4	herbaceous_biennial	sapfeeder_specialist_AG	chewer_generalist_AG	Mass/size
897	2017	ECOLOGICAL ENTOMOLOGY	897_4	herbivore performance	Mass increase	Brassica_oleracea	Plutella_xylostella	Mamestra_brassicae	AG	AG	Brassicaceae	herbaceous	biennial	wild	3	Plutellidae	chewer	NO	specialist	insect	Noctuidae	chewer	NO	generalist	insect	NO	897	1	897_1	5	0	2	6	1	mg	SE	16.8191	39	14.7117	39	8.19423	6.95268	greenhouse	NO	7	herbaceous_biennial	chewer_specialist_AG	chewer_generalist_AG	Mass/size
897	2017	ECOLOGICAL ENTOMOLOGY	897_5	herbivore performance	Mass increase	Brassica_oleracea	Plutella_xylostella	Mamestra_brassicae	AG	AG	Brassicaceae	herbaceous	biennial	wild	3	Plutellidae	chewer	NO	specialist	insect	Noctuidae	chewer	NO	generalist	insect	NO	897	1	897_1	4	0	2	6	1	mg	SE	16.8191	39	13.996	39	8.19423	6.95268	greenhouse	NO	6	herbaceous_biennial	chewer_specialist_AG	chewer_generalist_AG	Mass/size
897	2017	ECOLOGICAL ENTOMOLOGY	897_6	herbivore performance	Mass increase	Brassica_oleracea	Plutella_xylostella	Mamestra_brassicae	AG	AG	Brassicaceae	herbaceous	biennial	wild	3	Plutellidae	chewer	NO	specialist	insect	Noctuidae	chewer	NO	generalist	insect	NO	897	1	897_1	2	0	2	6	1	mg	SE	16.8191	39	15.4274	39	8.19423	7.69761	greenhouse	NO	4	herbaceous_biennial	chewer_specialist_AG	chewer_generalist_AG	Mass/size
897	2017	ECOLOGICAL ENTOMOLOGY	897_7	herbivore preference	Choice	Brassica_oleracea	Plutella_xylostella	Mamestra_brassicae	AG	AG	Brassicaceae	herbaceous	biennial	wild	3	Plutellidae	chewer	NO	specialist	insect	Noctuidae	chewer	NO	generalist	insect	NO	897	2	897_2	2	0	1	6	1	%		52.5843	38	47.6404	38			greenhouse	NO	3	herbaceous_biennial	chewer_specialist_AG	chewer_generalist_AG	Choice
897	2017	ECOLOGICAL ENTOMOLOGY	897_8	herbivore preference	Choice	Brassica_oleracea	Brevicoryne_brassicae	Mamestra_brassicae	AG	AG	Brassicaceae	herbaceous	biennial	wild	3	Aphididae	sapfeeder	NO	specialist	insect	Noctuidae	chewer	NO	generalist	insect	NO	897	3	897_3	2	0	1	15	1	%		54.6067	42	45.3933	42			greenhouse	NO	3	herbaceous_biennial	sapfeeder_specialist_AG	chewer_generalist_AG	Choice
897	2017	ECOLOGICAL ENTOMOLOGY	897_9	herbivore performance	Fecundity_PopulationSize	Brassica_oleracea	Plutella_xylostella	Brevicoryne_brassicae	AG	AG	Brassicaceae	herbaceous	biennial	wild	3	Plutellidae	chewer	NO	specialist	insect	Aphididae	sapfeeder	NO	specialist	insect	NO	897	4	897_4	1	-4	4	6	15	nr	SE	32.4348	39	29.5652	39	17.3774	19.5496	greenhouse	YES	5	herbaceous_biennial	chewer_specialist_AG	sapfeeder_specialist_AG	Fecundity
897	2017	ECOLOGICAL ENTOMOLOGY	897_10	herbivore performance	Fecundity_PopulationSize	Brassica_oleracea	Plutella_xylostella	Brevicoryne_brassicae	AG	AG	Brassicaceae	herbaceous	biennial	wild	3	Plutellidae	chewer	NO	specialist	insect	Aphididae	sapfeeder	NO	specialist	insect	NO	897	5	897_5	3	-1	1	6	15	nr	SE	35.913	39	30.1739	39	21.1787	13.5761	greenhouse	YES	4	herbaceous_biennial	chewer_specialist_AG	sapfeeder_specialist_AG	Fecundity
897	2017	ECOLOGICAL ENTOMOLOGY	897_11	herbivore performance	Mass increase	Brassica_oleracea	Brevicoryne_brassicae	Plutella_xylostella	AG	AG	Brassicaceae	herbaceous	biennial	wild	3	Aphididae	sapfeeder	NO	specialist	insect	Plutellidae	chewer	NO	specialist	insect	NO	897	6	897_6	1	-4	4	15	6	rgr	SE	0.155952	39	0.149405	39	0.14869	0.163559	greenhouse	YES	5	herbaceous_biennial	sapfeeder_specialist_AG	chewer_specialist_AG	Mass/size
897	2017	ECOLOGICAL ENTOMOLOGY	897_12	herbivore performance	Mass increase	Brassica_oleracea	Brevicoryne_brassicae	Plutella_xylostella	AG	AG	Brassicaceae	herbaceous	biennial	wild	3	Aphididae	sapfeeder	NO	specialist	insect	Plutellidae	chewer	NO	specialist	insect	NO	897	7	897_7	4	-1	1	15	6	rgr	SE	0.027381	39	0.0392857	39	0.0223036	0.0334553	greenhouse	YES	5	herbaceous_biennial	sapfeeder_specialist_AG	chewer_specialist_AG	Mass/size
899	2018	ENTOMOLOGIA EXPERIMENTALIS ET APPLICATA	899_1	herbivore preference	Choice	Brassica_oleracea	Brevicoryne_brassicae	Mamestra_brassicae	AG	AG	Brassicaceae	herbaceous	biennial	wild	3	Aphididae	sapfeeder	NO	specialist	insect	Noctuidae	chewer	NO	generalist	insect	NO	899	1	899_1	3	-1	1	5	2	%	SE	0.461783	12	0.538217	12	0.540576	0.540576	greenhouse	YES	4	herbaceous_biennial	sapfeeder_specialist_AG	chewer_generalist_AG	Choice
899	2018	ENTOMOLOGIA EXPERIMENTALIS ET APPLICATA	899_2	herbivore preference	Choice	Brassica_oleracea	Brevicoryne_brassicae	Mamestra_brassicae	AG	AG	Brassicaceae	herbaceous	biennial	wild	3	Aphididae	sapfeeder	NO	specialist	insect	Noctuidae	chewer	NO	generalist	insect	NO	899	2	899_2	7	-1	1	5	2	%	SE	0.372611	12	0.627389	12	0.474383	0.474383	greenhouse	YES	8	herbaceous_biennial	sapfeeder_specialist_AG	chewer_generalist_AG	Choice
899	2018	ENTOMOLOGIA EXPERIMENTALIS ET APPLICATA	899_3	herbivore preference	Choice	Brassica_oleracea	Brevicoryne_brassicae	Mamestra_brassicae	AG	AG	Brassicaceae	herbaceous	biennial	wild	3	Aphididae	sapfeeder	NO	specialist	insect	Noctuidae	chewer	NO	generalist	insect	NO	899	3	899_3	14	-1	1	5	2	%	SE	0.563694	12	0.436306	12	0.496448	0.496448	greenhouse	YES	15	herbaceous_biennial	sapfeeder_specialist_AG	chewer_generalist_AG	Choice
899	2018	ENTOMOLOGIA EXPERIMENTALIS ET APPLICATA	899_4	herbivore preference	Choice	Brassica_oleracea	Brevicoryne_brassicae	Plutella_xylostella	AG	AG	Brassicaceae	herbaceous	biennial	wild	3	Aphididae	sapfeeder	NO	specialist	insect	Plutellidae	chewer	NO	specialist	insect	NO	899	4	899_4	3	-1	1	5	1	%	SE	0.364217	11	0.635783	11	0.476831	0.476831	greenhouse	YES	4	herbaceous_biennial	sapfeeder_specialist_AG	chewer_specialist_AG	Choice
899	2018	ENTOMOLOGIA EXPERIMENTALIS ET APPLICATA	899_5	herbivore preference	Choice	Brassica_oleracea	Brevicoryne_brassicae	Plutella_xylostella	AG	AG	Brassicaceae	herbaceous	biennial	wild	3	Aphididae	sapfeeder	NO	specialist	insect	Plutellidae	chewer	NO	specialist	insect	NO	899	5	899_5	7	-1	1	5	1	%	SE	0.555911	11	0.444089	11	0.392061	0.392061	greenhouse	YES	8	herbaceous_biennial	sapfeeder_specialist_AG	chewer_specialist_AG	Choice
899	2018	ENTOMOLOGIA EXPERIMENTALIS ET APPLICATA	899_6	herbivore preference	Choice	Brassica_oleracea	Brevicoryne_brassicae	Plutella_xylostella	AG	AG	Brassicaceae	herbaceous	biennial	wild	3	Aphididae	sapfeeder	NO	specialist	insect	Plutellidae	chewer	NO	specialist	insect	NO	899	6	899_6	14	-1	1	5	1	%	SE	0.4377	11	0.5623	11	0.413254	0.413254	greenhouse	YES	15	herbaceous_biennial	sapfeeder_specialist_AG	chewer_specialist_AG	Choice
899	2018	ENTOMOLOGIA EXPERIMENTALIS ET APPLICATA	899_7	herbivore preference	Choice	Brassica_oleracea	Brevicoryne_brassicae	Mamestra_brassicae	AG	AG	Brassicaceae	herbaceous	biennial	wild	3	Aphididae	sapfeeder	NO	specialist	insect	Noctuidae	chewer	NO	generalist	insect	NO	899	7	899_7	3	-1	1	5	2	%	SE	0.703822	12	0.296178	12	0.430255	0.430255	greenhouse	YES	4	herbaceous_biennial	sapfeeder_specialist_AG	chewer_generalist_AG	Choice
899	2018	ENTOMOLOGIA EXPERIMENTALIS ET APPLICATA	899_8	herbivore preference	Choice	Brassica_oleracea	Brevicoryne_brassicae	Mamestra_brassicae	AG	AG	Brassicaceae	herbaceous	biennial	wild	3	Aphididae	sapfeeder	NO	specialist	insect	Noctuidae	chewer	NO	generalist	insect	NO	899	8	899_8	7	-1	1	5	2	%	SE	0.0828025	12	0.917197	12	0.286836	0.286836	greenhouse	YES	8	herbaceous_biennial	sapfeeder_specialist_AG	chewer_generalist_AG	Choice
899	2018	ENTOMOLOGIA EXPERIMENTALIS ET APPLICATA	899_9	herbivore preference	Choice	Brassica_oleracea	Brevicoryne_brassicae	Mamestra_brassicae	AG	AG	Brassicaceae	herbaceous	biennial	wild	3	Aphididae	sapfeeder	NO	specialist	insect	Noctuidae	chewer	NO	generalist	insect	NO	899	9	899_9	14	-1	1	5	2	%	SE	0.38535	12	0.61465	12	0.540576	0.540576	greenhouse	YES	15	herbaceous_biennial	sapfeeder_specialist_AG	chewer_generalist_AG	Choice
899	2018	ENTOMOLOGIA EXPERIMENTALIS ET APPLICATA	899_10	herbivore preference	Choice	Brassica_oleracea	Brevicoryne_brassicae	Plutella_xylostella	AG	AG	Brassicaceae	herbaceous	biennial	wild	3	Aphididae	sapfeeder	NO	specialist	insect	Plutellidae	chewer	NO	specialist	insect	NO	899	10	899_10	3	-1	1	5	1	%	SE	0.536741	11	0.463259	11	0.455639	0.455639	greenhouse	YES	4	herbaceous_biennial	sapfeeder_specialist_AG	chewer_specialist_AG	Choice
899	2018	ENTOMOLOGIA EXPERIMENTALIS ET APPLICATA	899_11	herbivore preference	Choice	Brassica_oleracea	Brevicoryne_brassicae	Plutella_xylostella	AG	AG	Brassicaceae	herbaceous	biennial	wild	3	Aphididae	sapfeeder	NO	specialist	insect	Plutellidae	chewer	NO	specialist	insect	NO	899	11	899_11	7	-1	1	5	1	%	SE	0.498403	11	0.501597	11	0.381465	0.381465	greenhouse	YES	8	herbaceous_biennial	sapfeeder_specialist_AG	chewer_specialist_AG	Choice
899	2018	ENTOMOLOGIA EXPERIMENTALIS ET APPLICATA	899_12	herbivore preference	Choice	Brassica_oleracea	Brevicoryne_brassicae	Plutella_xylostella	AG	AG	Brassicaceae	herbaceous	biennial	wild	3	Aphididae	sapfeeder	NO	specialist	insect	Plutellidae	chewer	NO	specialist	insect	NO	899	12	899_12	14	-1	1	5	1	%	SE	0.210863	11	0.789137	11	0.307291	0.307291	greenhouse	YES	15	herbaceous_biennial	sapfeeder_specialist_AG	chewer_specialist_AG	Choice
899	2018	ENTOMOLOGIA EXPERIMENTALIS ET APPLICATA	899_13	herbivore preference	Choice	Brassica_oleracea	Brevicoryne_brassicae	Pieris_brassicae	AG	AG	Brassicaceae	herbaceous	biennial	wild	3	Aphididae	sapfeeder	NO	specialist	insect	Pieridae	chewer	NO	specialist	insect	NO	899	13	899_13	3	-1	1	5	1	%	SE	0.451923	19	0.548077	19	0.461037	0.461037	greenhouse	YES	4	herbaceous_biennial	sapfeeder_specialist_AG	chewer_specialist_AG	Choice
899	2018	ENTOMOLOGIA EXPERIMENTALIS ET APPLICATA	899_14	herbivore preference	Choice	Brassica_oleracea	Brevicoryne_brassicae	Pieris_brassicae	AG	AG	Brassicaceae	herbaceous	biennial	wild	3	Aphididae	sapfeeder	NO	specialist	insect	Pieridae	chewer	NO	specialist	insect	NO	899	14	899_14	7	-1	1	5	1	%	SE	0.439103	19	0.560897	19	0.433096	0.433096	greenhouse	YES	8	herbaceous_biennial	sapfeeder_specialist_AG	chewer_specialist_AG	Choice
899	2018	ENTOMOLOGIA EXPERIMENTALIS ET APPLICATA	899_15	herbivore preference	Choice	Brassica_oleracea	Brevicoryne_brassicae	Pieris_brassicae	AG	AG	Brassicaceae	herbaceous	biennial	wild	3	Aphididae	sapfeeder	NO	specialist	insect	Pieridae	chewer	NO	specialist	insect	NO	899	15	899_15	14	-1	1	5	1	%	SE	0.346154	19	0.653846	19	0.461037	0.461037	greenhouse	YES	15	herbaceous_biennial	sapfeeder_specialist_AG	chewer_specialist_AG	Choice
899	2018	ENTOMOLOGIA EXPERIMENTALIS ET APPLICATA	899_16	herbivore preference	Choice	Brassica_oleracea	Brevicoryne_brassicae	Pieris_brassicae	AG	AG	Brassicaceae	herbaceous	biennial	wild	3	Aphididae	sapfeeder	NO	specialist	insect	Pieridae	chewer	NO	specialist	insect	NO	899	16	899_16	3	-1	1	5	1	%	SE	0.419872	19	0.580128	19	0.50295	0.50295	greenhouse	YES	4	herbaceous_biennial	sapfeeder_specialist_AG	chewer_specialist_AG	Choice
899	2018	ENTOMOLOGIA EXPERIMENTALIS ET APPLICATA	899_17	herbivore preference	Choice	Brassica_oleracea	Brevicoryne_brassicae	Pieris_brassicae	AG	AG	Brassicaceae	herbaceous	biennial	wild	3	Aphididae	sapfeeder	NO	specialist	insect	Pieridae	chewer	NO	specialist	insect	NO	899	17	899_17	7	-1	1	5	1	%	SE	0.448718	19	0.551282	19	0.475008	0.475008	greenhouse	YES	8	herbaceous_biennial	sapfeeder_specialist_AG	chewer_specialist_AG	Choice
899	2018	ENTOMOLOGIA EXPERIMENTALIS ET APPLICATA	899_18	herbivore preference	Choice	Brassica_oleracea	Brevicoryne_brassicae	Pieris_brassicae	AG	AG	Brassicaceae	herbaceous	biennial	wild	3	Aphididae	sapfeeder	NO	specialist	insect	Pieridae	chewer	NO	specialist	insect	NO	899	18	899_18	14	-1	1	5	1	%	SE	0.5	19	0.5	19	0.488979	0.488979	greenhouse	YES	15	herbaceous_biennial	sapfeeder_specialist_AG	chewer_specialist_AG	Choice
907	2020	JOURNAL OF CHEMICAL ECOLOGY	907_1	herbivore performance	Fecundity_PopulationSize	Zea_mays	Spodoptera_frugiperda	Rhopalosiphum_maidis	AG	AG	Poaceae	herbaceous	annual	cultivated		Noctuidae	chewer	NO	generalist	insect	Aphididae	sapfeeder	NO	generalist	insect	NO	907	1	907_1	0	0	0	2	5	nr	NS	13.7136	15	15.4126	15	13.1606	7.99038	greenhouse	NO	1	herbaceous_annual	chewer_generalist_AG	sapfeeder_generalist_AG	Fecundity
935	2017	JOURNAL OF PLANT DISEASES AND PROTECTION	935_2	herbivore performance	Mass	Solanum_lycopersicum	Aulacorthum_solani	Aulacorthum_solani	AG	AG	Solanaceae	herbaceous	annual	cultivated	3	Aphididae	sapfeeder	NO	generalist	insect	Aphididae	sapfeeder	NO	generalist	insect	YES	935	2	935_2	4	0	1	25	25	micro g	SE	470.874	10	420.712	10	92.1052	117.69	greenhouse	NO	5	herbaceous_annual	sapfeeder_generalist_AG	sapfeeder_generalist_AG	Mass/size
935	2017	JOURNAL OF PLANT DISEASES AND PROTECTION	935_3	herbivore performance	Mass	Solanum_lycopersicum	Aulacorthum_solani	Aulacorthum_solani	AG	AG	Solanaceae	herbaceous	annual	cultivated	3	Aphididae	sapfeeder	NO	generalist	insect	Aphididae	sapfeeder	NO	generalist	insect	YES	935	2	935_2	4	0	1	25	25	micro g	SE	470.874	10	462.783	10	92.1052	86.9882	greenhouse	NO	5	herbaceous_annual	sapfeeder_generalist_AG	sapfeeder_generalist_AG	Mass/size
935	2017	JOURNAL OF PLANT DISEASES AND PROTECTION	935_4	herbivore performance	Fecundity_PopulationSize	Solanum_lycopersicum	Aulacorthum_solani	Aulacorthum_solani	AG	AG	Solanaceae	herbaceous	annual	cultivated	3	Aphididae	sapfeeder	NO	generalist	insect	Aphididae	sapfeeder	NO	generalist	insect	YES	935	3	935_3	4	0	1	25	25	nr	SE	21.9558	10	28.5804	10	6.58392	7.48173	greenhouse	NO	5	herbaceous_annual	sapfeeder_generalist_AG	sapfeeder_generalist_AG	Fecundity
935	2017	JOURNAL OF PLANT DISEASES AND PROTECTION	935_5	herbivore performance	Fecundity_PopulationSize	Solanum_lycopersicum	Aulacorthum_solani	Aulacorthum_solani	AG	AG	Solanaceae	herbaceous	annual	cultivated	3	Aphididae	sapfeeder	NO	generalist	insect	Aphididae	sapfeeder	NO	generalist	insect	YES	935	3	935_3	4	0	1	25	25	nr	SE	21.9558	10	20.8202	10	6.58392	5.98538	greenhouse	NO	5	herbaceous_annual	sapfeeder_generalist_AG	sapfeeder_generalist_AG	Fecundity
935	2017	JOURNAL OF PLANT DISEASES AND PROTECTION	935_6	herbivore performance	Mass	Solanum_lycopersicum	Myzus_persicae	Myzus_persicae	AG	AG	Solanaceae	herbaceous	annual	cultivated	3	Aphididae	sapfeeder	NO	generalist	insect	Aphididae	sapfeeder	NO	generalist	insect	YES	935	4	935_4	4	0	1	25	25	micro g	SE	110.972	10	102.821	10	17.8436	11.8957	greenhouse	NO	5	herbaceous_annual	sapfeeder_generalist_AG	sapfeeder_generalist_AG	Mass/size
935	2017	JOURNAL OF PLANT DISEASES AND PROTECTION	935_7	herbivore performance	Mass	Solanum_lycopersicum	Myzus_persicae	Myzus_persicae	AG	AG	Solanaceae	herbaceous	annual	cultivated	3	Aphididae	sapfeeder	NO	generalist	insect	Aphididae	sapfeeder	NO	generalist	insect	YES	935	4	935_4	4	0	1	25	25	micro g	SE	110.972	10	115.674	10	17.8436	15.861	greenhouse	NO	5	herbaceous_annual	sapfeeder_generalist_AG	sapfeeder_generalist_AG	Mass/size
935	2017	JOURNAL OF PLANT DISEASES AND PROTECTION	935_8	herbivore performance	Fecundity_PopulationSize	Solanum_lycopersicum	Myzus_persicae	Myzus_persicae	AG	AG	Solanaceae	herbaceous	annual	cultivated	3	Aphididae	sapfeeder	NO	generalist	insect	Aphididae	sapfeeder	NO	generalist	insect	YES	935	5	935_5	4	0	1	25	25	nr	SE	14.4939	10	11.1741	10	5.76123	2.56055	greenhouse	NO	5	herbaceous_annual	sapfeeder_generalist_AG	sapfeeder_generalist_AG	Fecundity
935	2017	JOURNAL OF PLANT DISEASES AND PROTECTION	935_9	herbivore performance	Fecundity_PopulationSize	Solanum_lycopersicum	Myzus_persicae	Myzus_persicae	AG	AG	Solanaceae	herbaceous	annual	cultivated	3	Aphididae	sapfeeder	NO	generalist	insect	Aphididae	sapfeeder	NO	generalist	insect	YES	935	5	935_5	4	0	1	25	25	nr	SE	14.4939	10	8.09717	10	5.76123	1.79238	greenhouse	NO	5	herbaceous_annual	sapfeeder_generalist_AG	sapfeeder_generalist_AG	Fecundity
962	2012	FUNCTIONAL ECOLOGY	962_1	herbivore preference	Nr of individuals	Zea_mays	Diabrotica_virgifera_virgifera	Diabrotica_virgifera_virgifera	BG	BG	Poaceae	herbaceous	annual	cultivated	2	Chrysomelidae	chewer	NO	specialist	insect	Chrysomelidae	chewer	NO	specialist	insect	YES	962	1	962_1	2	0	0	1	6	nr	SE	3.69231	17	2.28462	17	1.71267	1.33208	greenhouse	NO	2	herbaceous_annual	chewer_specialist_BG	chewer_specialist_BG	Nr of individuals
962	2012	FUNCTIONAL ECOLOGY	962_2	herbivore preference	Nr of individuals	Zea_mays	Diabrotica_virgifera_virgifera	Diabrotica_virgifera_virgifera	BG	BG	Poaceae	herbaceous	annual	cultivated	2	Chrysomelidae	chewer	NO	specialist	insect	Chrysomelidae	chewer	NO	specialist	insect	YES	962	2	962_2	2	0	0	3	6	nr	SE	2.65385	17	3.34615	17	1.80782	1.90297	greenhouse	NO	2	herbaceous_annual	chewer_specialist_BG	chewer_specialist_BG	Nr of individuals
962	2012	FUNCTIONAL ECOLOGY	962_3	herbivore preference	Nr of individuals	Zea_mays	Diabrotica_virgifera_virgifera	Diabrotica_virgifera_virgifera	BG	BG	Poaceae	herbaceous	annual	cultivated	2	Chrysomelidae	chewer	NO	specialist	insect	Chrysomelidae	chewer	NO	specialist	insect	YES	962	3	962_3	2	0	0	6	6	nr	SE	2.05385	17	3.64615	17	1.52238	1.52238	greenhouse	NO	2	herbaceous_annual	chewer_specialist_BG	chewer_specialist_BG	Nr of individuals
962	2012	FUNCTIONAL ECOLOGY	962_4	herbivore preference	Nr of individuals	Zea_mays	Diabrotica_virgifera_virgifera	Diabrotica_virgifera_virgifera	BG	BG	Poaceae	herbaceous	annual	cultivated	2	Chrysomelidae	chewer	NO	specialist	insect	Chrysomelidae	chewer	NO	specialist	insect	YES	962	4	962_4	2	0	0	9	6	nr	SE	3	8	2.86154	8	1.56651	1.50124	greenhouse	NO	2	herbaceous_annual	chewer_specialist_BG	chewer_specialist_BG	Nr of individuals
962	2012	FUNCTIONAL ECOLOGY	962_5	herbivore preference	Nr of individuals	Zea_mays	Diabrotica_virgifera_virgifera	Diabrotica_virgifera_virgifera	BG	BG	Poaceae	herbaceous	annual	cultivated	2	Chrysomelidae	chewer	NO	specialist	insect	Chrysomelidae	chewer	NO	specialist	insect	YES	962	5	962_5	2	0	0	12	6	nr	SE	3.87692	17	1.91538	17	1.33208	1.33208	greenhouse	NO	2	herbaceous_annual	chewer_specialist_BG	chewer_specialist_BG	Nr of individuals
962	2012	FUNCTIONAL ECOLOGY	962_6	herbivore performance	Mass increase	Zea_mays	Diabrotica_virgifera_virgifera	Diabrotica_virgifera_virgifera	BG	BG	Poaceae	herbaceous	annual	cultivated	2	Chrysomelidae	chewer	NO	specialist	insect	Chrysomelidae	chewer	NO	specialist	insect	YES	962	6	962_6	4	0	0	5	5	%	SE	2.90909	7	44.3636	7	15.8745	29.8248	greenhouse	NO	4	herbaceous_annual	chewer_specialist_BG	chewer_specialist_BG	Mass/size
993	2009	FUNCTIONAL ECOLOGY	993_1	plant performance	Biomass	Hordeum_vulgare	Agriotes_spp.	Rhopalosiphum_padi	BG	AG	Poaceae	herbaceous	annual	cultivated	2	Elateridae	chewer	NO	generalist	insect	Aphididae	sapfeeder	NO	generalist	insect	NO	993	1	993_1	17	-10	10	4	8	g	SE	45.9649	9	30.7018	9	4.21053	12.6316	greenhouse	YES	27	herbaceous_annual	chewer_generalist_BG	sapfeeder_generalist_AG	Biomass
993	2009	FUNCTIONAL ECOLOGY	993_2	plant performance	Biomass	Hordeum_vulgare	Agriotes_spp.	Rhopalosiphum_padi	BG	AG	Poaceae	herbaceous	annual	cultivated	2	Elateridae	chewer	NO	generalist	insect	Aphididae	sapfeeder	NO	generalist	insect	NO	993	2	993_2	27	-20	20	4	8	g	SE	60.7018	9	55.2632	9	10	16.8421	greenhouse	YES	47	herbaceous_annual	chewer_generalist_BG	sapfeeder_generalist_AG	Biomass
993	2009	FUNCTIONAL ECOLOGY	993_3	herbivore performance	Fecundity_PopulationSize	Hordeum_vulgare	Agriotes_spp.	Rhopalosiphum_padi	BG	AG	Poaceae	herbaceous	annual	cultivated	2	Elateridae	chewer	NO	generalist	insect	Aphididae	sapfeeder	NO	generalist	insect	NO	993	3	993_3	17	-10	10	4	8	nr	SE	98.4966	10	87.2548	10	79.4622	55.0065	greenhouse	YES	27	herbaceous_annual	chewer_generalist_BG	sapfeeder_generalist_AG	Fecundity
993	2009	FUNCTIONAL ECOLOGY	993_4	herbivore performance	Fecundity_PopulationSize	Hordeum_vulgare	Agriotes_spp.	Rhopalosiphum_padi	BG	AG	Poaceae	herbaceous	annual	cultivated	2	Elateridae	chewer	NO	generalist	insect	Aphididae	sapfeeder	NO	generalist	insect	NO	993	4	993_4	27	-20	20	4	8	nr	SE	885.867	10	1163.56	10	220.425	171.076	greenhouse	YES	47	herbaceous_annual	chewer_generalist_BG	sapfeeder_generalist_AG	Fecundity
993	2009	FUNCTIONAL ECOLOGY	993_5	herbivore performance	Mass	Hordeum_vulgare	Agriotes_spp.	Rhopalosiphum_padi	BG	AG	Poaceae	herbaceous	annual	cultivated	2	Elateridae	chewer	NO	generalist	insect	Aphididae	sapfeeder	NO	generalist	insect	NO	993	5	993_5	17	-10	10	4	8	micro g	SE	733.042	10	816.193	10	159.152	145.313	greenhouse	YES	27	herbaceous_annual	chewer_generalist_BG	sapfeeder_generalist_AG	Mass/size
993	2009	FUNCTIONAL ECOLOGY	993_6	herbivore performance	Mass	Hordeum_vulgare	Agriotes_spp.	Rhopalosiphum_padi	BG	AG	Poaceae	herbaceous	annual	cultivated	2	Elateridae	chewer	NO	generalist	insect	Aphididae	sapfeeder	NO	generalist	insect	NO	993	6	993_6	27	-20	20	4	8	micro g	SE	516.411	10	571.116	10	110.714	172.991	greenhouse	YES	47	herbaceous_annual	chewer_generalist_BG	sapfeeder_generalist_AG	Mass/size
998	2017	JOURNAL OF CHEMICAL ECOLOGY	998_1	herbivore preference	Choice	Solanum_lycopersicum	Meloidogyne_incognita	Tuta_absoluta	BG	AG	Solanaceae	herbaceous	annual	cultivated	3.5	Heteroderidae	endophagous	NO	generalist	nematode	Gelechiidae	endophagous	NO	specialist	insect	NO	998	1	998_1	20	0	0	4000	3	%	SE	68.254	8	31.5193	8	26.296	13.4687	greenhouse	NO	20	herbaceous_annual	endophagous_generalist_BG	endophagous_specialist_AG	Choice
998	2017	JOURNAL OF CHEMICAL ECOLOGY	998_2	herbivore performance	Development time	Solanum_lycopersicum	Meloidogyne_incognita	Tuta_absoluta	BG	AG	Solanaceae	herbaceous	annual	cultivated	3.5	Heteroderidae	endophagous	NO	generalist	nematode	Gelechiidae	endophagous	NO	specialist	insect	NO	998	2	998_2	20	0		4000	3	days	SE	17	8	17.2	8	0.000282843	0.282843	greenhouse	NO		herbaceous_annual	endophagous_generalist_BG	endophagous_specialist_AG	Development time
998	2017	JOURNAL OF CHEMICAL ECOLOGY	998_3	herbivore performance	Mortality	Solanum_lycopersicum	Meloidogyne_incognita	Tuta_absoluta	BG	AG	Solanaceae	herbaceous	annual	cultivated	3.5	Heteroderidae	endophagous	NO	generalist	nematode	Gelechiidae	endophagous	NO	specialist	insect	NO	998	3	998_3	20	0		4000	3	%	SE	18.3	8	18.4	8	24.6073	26.3044	greenhouse	NO		herbaceous_annual	endophagous_generalist_BG	endophagous_specialist_AG	Mortality
998	2017	JOURNAL OF CHEMICAL ECOLOGY	998_4	herbivore performance	Mass	Solanum_lycopersicum	Meloidogyne_incognita	Tuta_absoluta	BG	AG	Solanaceae	herbaceous	annual	cultivated	3.5	Heteroderidae	endophagous	NO	generalist	nematode	Gelechiidae	endophagous	NO	specialist	insect	NO	998	4	998_4	20	0		4000	3	mg	SE	3.8	8	4	8	0.282843	0.367696	greenhouse	NO		herbaceous_annual	endophagous_generalist_BG	endophagous_specialist_AG	Mass/size
998	2017	JOURNAL OF CHEMICAL ECOLOGY	998_5	herbivore performance	Development time	Solanum_lycopersicum	Meloidogyne_incognita	Tuta_absoluta	BG	AG	Solanaceae	herbaceous	annual	cultivated	3.5	Heteroderidae	endophagous	NO	generalist	nematode	Gelechiidae	endophagous	NO	specialist	insect	NO	998	5	998_5	20	0		4000	3	days	SE	11.32	8	11.37	8	1.0748	1.55563	greenhouse	NO		herbaceous_annual	endophagous_generalist_BG	endophagous_specialist_AG	Development time
998	2017	JOURNAL OF CHEMICAL ECOLOGY	998_6	herbivore performance	Fecundity_PopulationSize	Solanum_lycopersicum	Meloidogyne_incognita	Tuta_absoluta	BG	AG	Solanaceae	herbaceous	annual	cultivated	3.5	Heteroderidae	endophagous	NO	generalist	nematode	Gelechiidae	endophagous	NO	specialist	insect	NO	998	6	998_6	20	0		4000	3	nr	SE	62.6	8	62.7	8	19.8556	24.7205	greenhouse	NO		herbaceous_annual	endophagous_generalist_BG	endophagous_specialist_AG	Fecundity
998	2017	JOURNAL OF CHEMICAL ECOLOGY	998_7	herbivore performance	Development time	Solanum_lycopersicum	Meloidogyne_incognita	Tuta_absoluta	BG	AG	Solanaceae	herbaceous	annual	cultivated	3.5	Heteroderidae	endophagous	NO	generalist	nematode	Gelechiidae	endophagous	NO	specialist	insect	NO	998	7	998_7	20	0		4000	3	days	SE	7.96825	8	8.92063	8	0.179583	0.448957	greenhouse	NO		herbaceous_annual	endophagous_generalist_BG	endophagous_specialist_AG	Development time
998	2017	JOURNAL OF CHEMICAL ECOLOGY	998_8	herbivore performance	Mortality	Solanum_lycopersicum	Meloidogyne_incognita	Tuta_absoluta	BG	AG	Solanaceae	herbaceous	annual	cultivated	3.5	Heteroderidae	endophagous	NO	generalist	nematode	Gelechiidae	endophagous	NO	specialist	insect	NO	998	8	998_8	20	0		4000	3	%	SE	20.0637	8	47.7707	8	17.2948	16.2139	greenhouse	NO		herbaceous_annual	endophagous_generalist_BG	endophagous_specialist_AG	Mortality
1010	2018	JOURNAL OF CHEMICAL ECOLOGY	1010_1	herbivore performance	Mass	Gossypium_hirsutum	Aphis_gossypii	Spodoptera_littoralis	AG	AG	Malvaceae	woody	perennial	cultivated	3	Aphididae	sapfeeder	NO	generalist	insect	Noctuidae	chewer	NO	generalist	insect	NO	1010	1	1010_1	10	0	6	100	1	mg	SE	12.9462	20	14.7066	20	3.44431	3.11628	greenhouse	NO	16	woody_perennial	sapfeeder_generalist_AG	chewer_generalist_AG	Mass/size
1010	2018	JOURNAL OF CHEMICAL ECOLOGY	1010_2	herbivore performance	Mass	Gossypium_hirsutum	Tetranychus_urticae	Spodoptera_littoralis	AG	AG	Malvaceae	woody	perennial	cultivated	3	Tetranychidae	cell-content feeder	NO	generalist	mite	Noctuidae	chewer	NO	generalist	insect	NO	1010	2	1010_2	10	0	6	300	1	mg	SE	9.32432	20	7.40786	20	2.63713	1.81303	greenhouse	NO	16	woody_perennial	cell-content feeder_generalist_AG	chewer_generalist_AG	Mass/size
1010	2018	JOURNAL OF CHEMICAL ECOLOGY	1010_3	herbivore performance	Mass	Gossypium_hirsutum	Bemisia_tabaci	Spodoptera_littoralis	AG	AG	Malvaceae	woody	perennial	cultivated	3	Aleyrodidae	sapfeeder	NO	generalist	insect	Noctuidae	chewer	NO	generalist	insect	NO	1010	3	1010_3	10	0	6	100	1	mg	SE	10.3818	20	12.0074	20	2.31317	2.64363	greenhouse	NO	16	woody_perennial	sapfeeder_generalist_AG	chewer_generalist_AG	Mass/size
1010	2018	JOURNAL OF CHEMICAL ECOLOGY	1010_4	herbivore performance	Mass	Gossypium_hirsutum	Spodoptera_littoralis	Spodoptera_littoralis	AG	AG	Malvaceae	woody	perennial	cultivated	3	Noctuidae	chewer	NO	generalist	insect	Noctuidae	chewer	NO	generalist	insect	YES	1010	4	1010_4	10	0	6	4	1	mg	SE	14.3382	20	4.26471	20	3.28834	1.973	greenhouse	NO	16	woody_perennial	chewer_generalist_AG	chewer_generalist_AG	Mass/size
1010	2018	JOURNAL OF CHEMICAL ECOLOGY	1010_5	plant performance	Leaf area eaten	Gossypium_hirsutum	Aphis_gossypii	Spodoptera_littoralis	AG	AG	Malvaceae	woody	perennial	cultivated	3	Aphididae	sapfeeder	NO	generalist	insect	Noctuidae	chewer	NO	generalist	insect	NO	1010	5	1010_5	10	0	6	100	1	cm2	SE	1.4069	20	1.39655	20	0.40095	0.26216	greenhouse	NO	16	woody_perennial	sapfeeder_generalist_AG	chewer_generalist_AG	Damage
1010	2018	JOURNAL OF CHEMICAL ECOLOGY	1010_6	plant performance	Leaf area eaten	Gossypium_hirsutum	Tetranychus_urticae	Spodoptera_littoralis	AG	AG	Malvaceae	woody	perennial	cultivated	3	Tetranychidae	cell-content feeder	NO	generalist	mite	Noctuidae	chewer	NO	generalist	insect	NO	1010	6	1010_6	10	0	6	300	1	cm3	SE	0.995392	20	0.725806	20	0.309134	0.23185	greenhouse	NO	16	woody_perennial	cell-content feeder_generalist_AG	chewer_generalist_AG	Damage
1010	2018	JOURNAL OF CHEMICAL ECOLOGY	1010_7	plant performance	Leaf area eaten	Gossypium_hirsutum	Bemisia_tabaci	Spodoptera_littoralis	AG	AG	Malvaceae	woody	perennial	cultivated	3	Aleyrodidae	sapfeeder	NO	generalist	insect	Noctuidae	chewer	NO	generalist	insect	NO	1010	7	1010_7	10	0	6	100	1	cm4	SE	0.967742	20	1.10945	20	0.262764	0.247307	greenhouse	NO	16	woody_perennial	sapfeeder_generalist_AG	chewer_generalist_AG	Damage
1010	2018	JOURNAL OF CHEMICAL ECOLOGY	1010_8	plant performance	Leaf area eaten	Gossypium_hirsutum	Spodoptera_littoralis	Spodoptera_littoralis	AG	AG	Malvaceae	woody	perennial	cultivated	3	Noctuidae	chewer	NO	generalist	insect	Noctuidae	chewer	NO	generalist	insect	YES	1010	8	1010_8	10	0	6	4	1	cm5	SE	1.41724	20	0.417241	20	0.354687	0.169633	greenhouse	NO	16	woody_perennial	chewer_generalist_AG	chewer_generalist_AG	Damage
1014	2007	JOURNAL OF CHEMICAL ECOLOGY	1014_1	herbivore preference	Nr of individuals	Nicotiana_tabacum	Heliothis_virescens	Frankliniella_occidentalis	AG	AG	Solanaceae	herbaceous	annual	cultivated	5	Noctuidae	chewer	NO	generalist	insect	Thripidae	cell-content feeder	YES	generalist	insect	NO	1014	1	1014_1	5	0	8	1	40	nr	SE	4.83398	6	2.55859	6	1.17212	0.837228	greenhouse	NO	13	herbaceous_annual	chewer_generalist_AG	cell-content feeder_generalist_AG	Nr of individuals
1014	2007	JOURNAL OF CHEMICAL ECOLOGY	1014_2	herbivore preference	Nr of offspring	Nicotiana_tabacum	Heliothis_virescens	Frankliniella_occidentalis	AG	AG	Solanaceae	herbaceous	annual	cultivated	5	Noctuidae	chewer	NO	generalist	insect	Thripidae	cell-content feeder	YES	generalist	insect	NO	1014	2	1014_2	5	0	8	1	40	nr	SE	65.5229	6	30.719	6	45.6278	19.2117	greenhouse	NO	13	herbaceous_annual	chewer_generalist_AG	cell-content feeder_generalist_AG	Nr of offspring
1025	2021	PEST MANAGEMENT SCIENCE	1025_1	herbivore preference	Nr of individuals	Solanum_lycopersicum	Bemisia_tabaci	Bemisia_tabaci	AG	AG	Solanaceae	herbaceous	annual	cultivated	5	Aleyrodidae	sapfeeder	NO	generalist	insect	Aleyrodidae	sapfeeder	NO	generalist	insect	YES	1025	1	1025_1	10	0	0	50	1	nr	SE	13.0287	30	16.9432	30	5.24365	5.74032	greenhouse	NO	10	herbaceous_annual	sapfeeder_generalist_AG	sapfeeder_generalist_AG	Nr of individuals
1025	2021	PEST MANAGEMENT SCIENCE	1025_2	herbivore preference	Nr of individuals	Solanum_lycopersicum	Tetranychus_urticae	Bemisia_tabaci	AG	AG	Solanaceae	herbaceous	annual	cultivated	5	Tetranychidae	cell-content feeder	NO	generalist	mite	Aleyrodidae	sapfeeder	NO	generalist	insect	NO	1025	2	1025_2	1	0	0	100	1	nr	SE	21.993	30	7.99127	30	5.0053	5.26196	greenhouse	NO	1	herbaceous_annual	cell-content feeder_generalist_AG	sapfeeder_generalist_AG	Nr of individuals
1025	2021	PEST MANAGEMENT SCIENCE	1025_3	herbivore preference	Nr of individuals	Solanum_lycopersicum	Tetranychus_urticae	Tetranychus_urticae	AG	AG	Solanaceae	herbaceous	annual	cultivated	5	Tetranychidae	cell-content feeder	NO	generalist	mite	Tetranychidae	cell-content feeder	NO	generalist	mite	YES	1025	3	1025_3	1	0	0	100	1	nr	SE	18.0117	30	11.9298	30	5.4452	5.4452	greenhouse	NO	1	herbaceous_annual	cell-content feeder_generalist_AG	cell-content feeder_generalist_AG	Nr of individuals
1025	2021	PEST MANAGEMENT SCIENCE	1025_4	herbivore preference	Nr of individuals	Solanum_lycopersicum	Bemisia_tabaci	Tetranychus_urticae	AG	AG	Solanaceae	herbaceous	annual	cultivated	5	Aleyrodidae	sapfeeder	NO	generalist	insect	Tetranychidae	cell-content feeder	NO	generalist	mite	NO	1025	4	1025_4	10	0	0	50	1	nr	SE	8.07018	30	21.9298	30	5.12489	5.4452	greenhouse	NO	10	herbaceous_annual	sapfeeder_generalist_AG	cell-content feeder_generalist_AG	Nr of individuals
1025	2021	PEST MANAGEMENT SCIENCE	1025_5	herbivore preference	Choice	Solanum_lycopersicum	Bemisia_tabaci	Bemisia_tabaci	AG	AG	Solanaceae	herbaceous	annual	cultivated	5	Aleyrodidae	sapfeeder	NO	generalist	insect	Aleyrodidae	sapfeeder	NO	generalist	insect	YES	1025	5	1025_5	10	0	1	50	1	%		9.88764	30	90.9149	30			greenhouse	NO	11	herbaceous_annual	sapfeeder_generalist_AG	sapfeeder_generalist_AG	Choice
1025	2021	PEST MANAGEMENT SCIENCE	1025_6	herbivore preference	Choice	Solanum_lycopersicum	Bemisia_tabaci	Bemisia_tabaci	AG	AG	Solanaceae	herbaceous	annual	cultivated	5	Aleyrodidae	sapfeeder	NO	generalist	insect	Aleyrodidae	sapfeeder	NO	generalist	insect	YES	1025	6	1025_6	10	0	0	50	1	%		20.1605	30	80.6421	30			greenhouse	NO	10	herbaceous_annual	sapfeeder_generalist_AG	sapfeeder_generalist_AG	Choice
1025	2021	PEST MANAGEMENT SCIENCE	1025_7	herbivore preference	Choice	Solanum_lycopersicum	Bemisia_tabaci	Bemisia_tabaci	AG	AG	Solanaceae	herbaceous	annual	cultivated	5	Aleyrodidae	sapfeeder	NO	generalist	insect	Aleyrodidae	sapfeeder	NO	generalist	insect	YES	1025	7	1025_7	10	0	0	50	1	%		40.321	30	60.61	30			greenhouse	NO	10	herbaceous_annual	sapfeeder_generalist_AG	sapfeeder_generalist_AG	Choice
1025	2021	PEST MANAGEMENT SCIENCE	1025_8	herbivore preference	Choice	Solanum_lycopersicum	Tetranychus_urticae	Bemisia_tabaci	AG	AG	Solanaceae	herbaceous	annual	cultivated	5	Tetranychidae	cell-content feeder	NO	generalist	mite	Aleyrodidae	sapfeeder	NO	generalist	insect	NO	1025	8	1025_8	1	0	1	100	1	%		82.6966	30	17.2071	30			greenhouse	NO	2	herbaceous_annual	cell-content feeder_generalist_AG	sapfeeder_generalist_AG	Choice
1025	2021	PEST MANAGEMENT SCIENCE	1025_9	herbivore preference	Choice	Solanum_lycopersicum	Tetranychus_urticae	Bemisia_tabaci	AG	AG	Solanaceae	herbaceous	annual	cultivated	5	Tetranychidae	cell-content feeder	NO	generalist	mite	Aleyrodidae	sapfeeder	NO	generalist	insect	NO	1025	9	1025_9	1	0	0	100	1	%		70.3692	30	30.4334	30			greenhouse	NO	1	herbaceous_annual	cell-content feeder_generalist_AG	sapfeeder_generalist_AG	Choice
1025	2021	PEST MANAGEMENT SCIENCE	1025_10	herbivore preference	Choice	Solanum_lycopersicum	Tetranychus_urticae	Bemisia_tabaci	AG	AG	Solanaceae	herbaceous	annual	cultivated	5	Tetranychidae	cell-content feeder	NO	generalist	mite	Aleyrodidae	sapfeeder	NO	generalist	insect	NO	1025	10	1025_10	1	0	0	100	1	%		60.3531	30	40.5778	30			greenhouse	NO	1	herbaceous_annual	cell-content feeder_generalist_AG	sapfeeder_generalist_AG	Choice
1025	2021	PEST MANAGEMENT SCIENCE	1025_11	herbivore preference	Choice	Solanum_lycopersicum	Bemisia_tabaci	Tetranychus_urticae	AG	AG	Solanaceae	herbaceous	annual	cultivated	5	Aleyrodidae	sapfeeder	NO	generalist	insect	Tetranychidae	cell-content feeder	NO	generalist	mite	NO	1025	11	1025_11	10	0	1	50	1	%		30.1096	30	70.743	30			greenhouse	NO	11	herbaceous_annual	sapfeeder_generalist_AG	cell-content feeder_generalist_AG	Choice
1025	2021	PEST MANAGEMENT SCIENCE	1025_12	herbivore preference	Choice	Solanum_lycopersicum	Bemisia_tabaci	Tetranychus_urticae	AG	AG	Solanaceae	herbaceous	annual	cultivated	5	Aleyrodidae	sapfeeder	NO	generalist	insect	Tetranychidae	cell-content feeder	NO	generalist	mite	NO	1025	12	1025_12	10	0	0	50	1	%		50.3776	30	50.5725	30			greenhouse	NO	10	herbaceous_annual	sapfeeder_generalist_AG	cell-content feeder_generalist_AG	Choice
1025	2021	PEST MANAGEMENT SCIENCE	1025_13	herbivore preference	Choice	Solanum_lycopersicum	Bemisia_tabaci	Tetranychus_urticae	AG	AG	Solanaceae	herbaceous	annual	cultivated	5	Aleyrodidae	sapfeeder	NO	generalist	insect	Tetranychidae	cell-content feeder	NO	generalist	mite	NO	1025	13	1025_13	10	0	0	50	1	%		50.3776	30	50.5725	30			greenhouse	NO	10	herbaceous_annual	sapfeeder_generalist_AG	cell-content feeder_generalist_AG	Choice
1025	2021	PEST MANAGEMENT SCIENCE	1025_14	herbivore preference	Choice	Solanum_lycopersicum	Tetranychus_urticae	Tetranychus_urticae	AG	AG	Solanaceae	herbaceous	annual	cultivated	5	Tetranychidae	cell-content feeder	NO	generalist	mite	Tetranychidae	cell-content feeder	NO	generalist	mite	YES	1025	14	1025_14	1	0	0	100	1	%		60.5116	30	40.6334	30			greenhouse	NO	1	herbaceous_annual	cell-content feeder_generalist_AG	cell-content feeder_generalist_AG	Choice
1025	2021	PEST MANAGEMENT SCIENCE	1025_15	herbivore preference	Choice	Solanum_lycopersicum	Tetranychus_urticae	Tetranychus_urticae	AG	AG	Solanaceae	herbaceous	annual	cultivated	5	Tetranychidae	cell-content feeder	NO	generalist	mite	Tetranychidae	cell-content feeder	NO	generalist	mite	YES	1025	15	1025_15	1	0	0	100	1	%		60.4141	30	40.5359	30			greenhouse	NO	1	herbaceous_annual	cell-content feeder_generalist_AG	cell-content feeder_generalist_AG	Choice
1025	2021	PEST MANAGEMENT SCIENCE	1025_16	herbivore preference	Choice	Solanum_lycopersicum	Tetranychus_urticae	Tetranychus_urticae	AG	AG	Solanaceae	herbaceous	annual	cultivated	5	Tetranychidae	cell-content feeder	NO	generalist	mite	Tetranychidae	cell-content feeder	NO	generalist	mite	YES	1025	16	1025_16	1	0	0	100	1	%		50.3776	30	50.6699	30			greenhouse	NO	1	herbaceous_annual	cell-content feeder_generalist_AG	cell-content feeder_generalist_AG	Choice
1025	2021	PEST MANAGEMENT SCIENCE	1025_17	herbivore preference	Nr of offspring	Solanum_lycopersicum	Bemisia_tabaci	Bemisia_tabaci	AG	AG	Solanaceae	herbaceous	annual	cultivated	5	Aleyrodidae	sapfeeder	NO	generalist	insect	Aleyrodidae	sapfeeder	NO	generalist	insect	YES	1025	17	1025_17	10	0	1	50	1	nr	SE	3.97408	30	12.6566	30	7.57111	18.9278	greenhouse	NO	11	herbaceous_annual	sapfeeder_generalist_AG	sapfeeder_generalist_AG	Nr of offspring
1025	2021	PEST MANAGEMENT SCIENCE	1025_18	herbivore preference	Nr of offspring	Solanum_lycopersicum	Tetranychus_urticae	Bemisia_tabaci	AG	AG	Solanaceae	herbaceous	annual	cultivated	5	Tetranychidae	cell-content feeder	NO	generalist	mite	Aleyrodidae	sapfeeder	NO	generalist	insect	NO	1025	18	1025_18	1	0	1	100	1	nr	SE	14.9892	30	2.07343	30	30.9942	5.20514	greenhouse	NO	2	herbaceous_annual	cell-content feeder_generalist_AG	sapfeeder_generalist_AG	Nr of offspring
1025	2021	PEST MANAGEMENT SCIENCE	1025_19	herbivore preference	Nr of offspring	Solanum_lycopersicum	Tetranychus_urticae	Tetranychus_urticae	AG	AG	Solanaceae	herbaceous	annual	cultivated	5	Tetranychidae	cell-content feeder	NO	generalist	mite	Tetranychidae	cell-content feeder	NO	generalist	mite	YES	1025	19	1025_19	1	0	1	100	1	nr	SE	3.53696	30	4.34241	30	2.49352	3.83619	greenhouse	NO	2	herbaceous_annual	cell-content feeder_generalist_AG	cell-content feeder_generalist_AG	Nr of offspring
1025	2021	PEST MANAGEMENT SCIENCE	1025_20	herbivore preference	Nr of offspring	Solanum_lycopersicum	Bemisia_tabaci	Tetranychus_urticae	AG	AG	Solanaceae	herbaceous	annual	cultivated	5	Aleyrodidae	sapfeeder	NO	generalist	insect	Tetranychidae	cell-content feeder	NO	generalist	mite	NO	1025	20	1025_20	10	0	1	50	1	nr	SE	5.63813	30	2.96498	30	6.64939	4.85917	greenhouse	NO	11	herbaceous_annual	sapfeeder_generalist_AG	cell-content feeder_generalist_AG	Nr of offspring
1048	2020	BULLETIN OF ENTOMOLOGICAL RESEARCH	1048_1	herbivore performance	Development time	Solanum_melongena	Nesidiocoris_tenuis	Trialeurodes_vaporariorum	AG	AG	Solanaceae	herbaceous	annual	cultivated		Miridae	sapfeeder	YES	generalist	insect	Aleyrodidae	sapfeeder	NO	generalist	insect	NO	1048	1	1048_1				25	50	days	SE	19.4	45	19.9	48	1.34164	2.07846	greenhouse			herbaceous_annual	sapfeeder_generalist_AG	sapfeeder_generalist_AG	Development time
1048	2020	BULLETIN OF ENTOMOLOGICAL RESEARCH	1048_2	herbivore performance	Development time	Solanum_melongena	Nesidiocoris_tenuis	Trialeurodes_vaporariorum	AG	AG	Solanaceae	herbaceous	annual	cultivated		Miridae	sapfeeder	YES	generalist	insect	Aleyrodidae	sapfeeder	NO	generalist	insect	NO	1048	2	1048_2				25	50	days	SE	13.3	24	11.7	22	1.46969	1.40712	greenhouse			herbaceous_annual	sapfeeder_generalist_AG	sapfeeder_generalist_AG	Development time
1048	2020	BULLETIN OF ENTOMOLOGICAL RESEARCH	1048_3	herbivore performance	Development time	Solanum_melongena	Nesidiocoris_tenuis	Trialeurodes_vaporariorum	AG	AG	Solanaceae	herbaceous	annual	cultivated		Miridae	sapfeeder	YES	generalist	insect	Aleyrodidae	sapfeeder	NO	generalist	insect	NO	1048	3	1048_3				25	50	days	SE	17.4	21	16.1	18	1.83303	1.69706	greenhouse			herbaceous_annual	sapfeeder_generalist_AG	sapfeeder_generalist_AG	Development time
1048	2020	BULLETIN OF ENTOMOLOGICAL RESEARCH	1048_4	herbivore performance	Fecundity_PopulationSize	Solanum_melongena	Nesidiocoris_tenuis	Trialeurodes_vaporariorum	AG	AG	Solanaceae	herbaceous	annual	cultivated		Miridae	sapfeeder	YES	generalist	insect	Aleyrodidae	sapfeeder	NO	generalist	insect	NO	1048	4	1048_4				25	50	nr	SE	149.1	22	135.4	18	19.2307	14.0007	greenhouse			herbaceous_annual	sapfeeder_generalist_AG	sapfeeder_generalist_AG	Fecundity
1048	2020	BULLETIN OF ENTOMOLOGICAL RESEARCH	1048_5	herbivore preference	Nr of individuals	Solanum_melongena	Nesidiocoris_tenuis	Trialeurodes_vaporariorum	AG	AG	Solanaceae	herbaceous	annual	cultivated		Miridae	sapfeeder	YES	generalist	insect	Aleyrodidae	sapfeeder	NO	generalist	insect	NO	1048	5	1048_5	3	-2	2	25	300	nr	SE	77.8	5	16	5	1.78885	1.78885	greenhouse	YES	5	herbaceous_annual	sapfeeder_generalist_AG	sapfeeder_generalist_AG	Nr of individuals
1048	2020	BULLETIN OF ENTOMOLOGICAL RESEARCH	1048_6	herbivore preference	Nr of offspring	Solanum_melongena	Nesidiocoris_tenuis	Trialeurodes_vaporariorum	AG	AG	Solanaceae	herbaceous	annual	cultivated		Miridae	sapfeeder	YES	generalist	insect	Aleyrodidae	sapfeeder	NO	generalist	insect	NO	1048	6	1048_6	3	-2	2	25	300	nr	SE	21.8	5	2.8	5	8.04984	0.447214	greenhouse	YES	5	herbaceous_annual	sapfeeder_generalist_AG	sapfeeder_generalist_AG	Nr of offspring
1048	2020	BULLETIN OF ENTOMOLOGICAL RESEARCH	1048_7	herbivore performance	Mortality	Solanum_melongena	Nesidiocoris_tenuis	Trialeurodes_vaporariorum	AG	AG	Solanaceae	herbaceous	annual	cultivated		Miridae	sapfeeder	YES	generalist	insect	Aleyrodidae	sapfeeder	NO	generalist	insect	NO	1048	7	1048_7	3	-2	2	25	300	%		9.26667	5	17.7333	5			greenhouse	YES	5	herbaceous_annual	sapfeeder_generalist_AG	sapfeeder_generalist_AG	Mortality
1055	2022	JOURNAL OF PEST SCIENCE	1055_1	herbivore preference	Choice	Citrus_sinensis	Pilophorus_clavatus	Tetranychus_urticae	AG	AG	Rutaceae	woody	perennial	cultivated	18	Miridae	sapfeeder	YES	generalist	insect	Tetranychidae	cell-content feeder	NO	generalist	mite	NO	1055	1	1055_1	2	0	0	14	1	%		47.4024	40	52.5706	40			greenhouse	NO	2	woody_perennial	sapfeeder_generalist_AG	cell-content feeder_generalist_AG	Choice
1055	2022	JOURNAL OF PEST SCIENCE	1055_2	herbivore performance	Fecundity_PopulationSize	Citrus_sinensis	Pilophorus_clavatus	Tetranychus_urticae	AG	AG	Rutaceae	woody	perennial	cultivated	18	Miridae	sapfeeder	YES	generalist	insect	Tetranychidae	cell-content feeder	NO	generalist	mite	NO	1055	2	1055_2	2	0	7	14	12	nr	SE	4.46097	5	2.23048	5	4.98751	6.65002	greenhouse	NO	9	woody_perennial	sapfeeder_generalist_AG	cell-content feeder_generalist_AG	Fecundity
1055	2022	JOURNAL OF PEST SCIENCE	1055_3	herbivore performance	Fecundity_PopulationSize	Citrus_sinensis	Pilophorus_clavatus	Tetranychus_urticae	AG	AG	Rutaceae	woody	perennial	cultivated	18	Miridae	sapfeeder	YES	generalist	insect	Tetranychidae	cell-content feeder	NO	generalist	mite	NO	1055	3	1055_3	2	0	14	14	12	nr	SE	31.2268	5	5.20446	5	18.2875	6.65002	greenhouse	NO	16	woody_perennial	sapfeeder_generalist_AG	cell-content feeder_generalist_AG	Fecundity
1055	2022	JOURNAL OF PEST SCIENCE	1055_4	herbivore performance	Fecundity_PopulationSize	Citrus_sinensis	Pilophorus_clavatus	Tetranychus_urticae	AG	AG	Rutaceae	woody	perennial	cultivated	18	Miridae	sapfeeder	YES	generalist	insect	Tetranychidae	cell-content feeder	NO	generalist	mite	NO	1055	4	1055_4	2	0	21	14	12	nr	SE	28.2528	5	7.43494	5	16.625	8.31252	greenhouse	NO	23	woody_perennial	sapfeeder_generalist_AG	cell-content feeder_generalist_AG	Fecundity
1055	2022	JOURNAL OF PEST SCIENCE	1055_5	herbivore performance	Fecundity_PopulationSize	Citrus_sinensis	Pilophorus_clavatus	Tetranychus_urticae	AG	AG	Rutaceae	woody	perennial	cultivated	18	Miridae	sapfeeder	YES	generalist	insect	Tetranychidae	cell-content feeder	NO	generalist	mite	NO	1055	5	1055_5	2	0	28	14	12	nr	SE	229.74	5	45.3532	5	142.975	36.5751	greenhouse	NO	30	woody_perennial	sapfeeder_generalist_AG	cell-content feeder_generalist_AG	Fecundity
1055	2022	JOURNAL OF PEST SCIENCE	1055_6	herbivore performance	Fecundity_PopulationSize	Citrus_sinensis	Pilophorus_clavatus	Tetranychus_urticae	AG	AG	Rutaceae	woody	perennial	cultivated	18	Miridae	sapfeeder	YES	generalist	insect	Tetranychidae	cell-content feeder	NO	generalist	mite	NO	1055	6	1055_6	2	0	35	14	12	nr	SE	283.271	5	103.346	5	147.963	64.8377	greenhouse	NO	37	woody_perennial	sapfeeder_generalist_AG	cell-content feeder_generalist_AG	Fecundity
1055	2022	JOURNAL OF PEST SCIENCE	1055_7	herbivore performance	Fecundity_PopulationSize	Citrus_sinensis	Pilophorus_clavatus	Tetranychus_urticae	AG	AG	Rutaceae	woody	perennial	cultivated	18	Miridae	sapfeeder	YES	generalist	insect	Tetranychidae	cell-content feeder	NO	generalist	mite	NO	1055	7	1055_7	2	0	7	14	12	nr	SE	5.1756	5	4.43623	5	4.95986	4.95986	greenhouse	NO	9	woody_perennial	sapfeeder_generalist_AG	cell-content feeder_generalist_AG	Fecundity
1055	2022	JOURNAL OF PEST SCIENCE	1055_8	herbivore performance	Fecundity_PopulationSize	Citrus_sinensis	Pilophorus_clavatus	Tetranychus_urticae	AG	AG	Rutaceae	woody	perennial	cultivated	18	Miridae	sapfeeder	YES	generalist	insect	Tetranychidae	cell-content feeder	NO	generalist	mite	NO	1055	8	1055_8	2	0	14	14	12	nr	SE	25.1386	5	9.61183	5	13.2263	6.61314	greenhouse	NO	16	woody_perennial	sapfeeder_generalist_AG	cell-content feeder_generalist_AG	Fecundity
1055	2022	JOURNAL OF PEST SCIENCE	1055_9	herbivore performance	Fecundity_PopulationSize	Citrus_sinensis	Pilophorus_clavatus	Tetranychus_urticae	AG	AG	Rutaceae	woody	perennial	cultivated	18	Miridae	sapfeeder	YES	generalist	insect	Tetranychidae	cell-content feeder	NO	generalist	mite	NO	1055	9	1055_9	2	0	21	14	12	nr	SE	28.0961	5	14.7874	5	13.2263	9.91971	greenhouse	NO	23	woody_perennial	sapfeeder_generalist_AG	cell-content feeder_generalist_AG	Fecundity
1055	2022	JOURNAL OF PEST SCIENCE	1055_10	herbivore performance	Fecundity_PopulationSize	Citrus_sinensis	Pilophorus_clavatus	Tetranychus_urticae	AG	AG	Rutaceae	woody	perennial	cultivated	18	Miridae	sapfeeder	YES	generalist	insect	Tetranychidae	cell-content feeder	NO	generalist	mite	NO	1055	10	1055_10	2	0	28	14	12	nr	SE	144.917	5	60.6285	5	49.5986	18.1861	greenhouse	NO	30	woody_perennial	sapfeeder_generalist_AG	cell-content feeder_generalist_AG	Fecundity
1055	2022	JOURNAL OF PEST SCIENCE	1055_11	herbivore performance	Fecundity_PopulationSize	Citrus_sinensis	Pilophorus_clavatus	Tetranychus_urticae	AG	AG	Rutaceae	woody	perennial	cultivated	18	Miridae	sapfeeder	YES	generalist	insect	Tetranychidae	cell-content feeder	NO	generalist	mite	NO	1055	11	1055_11	2	0	35	14	12	nr	SE	1.47874	5	170.795	5	0.000223607	59.5183	greenhouse	NO	37	woody_perennial	sapfeeder_generalist_AG	cell-content feeder_generalist_AG	Fecundity
1071	2018	JOURNAL OF ASIA-PACIFIC ENTOMOLOGY	1071_1	herbivore performance	Fecundity_PopulationSize	Cucumis_sativus	Aphis_gossypii	Aphis_gossypii	AG	AG	Cucurbitaceae	herbaceous	annual	cultivated		Aphididae	sapfeeder	NO	generalist	insect	Aphididae	sapfeeder	NO	generalist	insect	YES	1071	1	1071_1	2	7		20	1	nr	SD	3.16667	12	2.57895	12	0.54386	0.614035	greenhouse	NO		herbaceous_annual	sapfeeder_generalist_AG	sapfeeder_generalist_AG	Fecundity
1071	2018	JOURNAL OF ASIA-PACIFIC ENTOMOLOGY	1071_2	herbivore performance	Fecundity_PopulationSize	Cucumis_sativus	Aphis_gossypii	Aphis_gossypii	AG	AG	Cucurbitaceae	herbaceous	annual	cultivated		Aphididae	sapfeeder	NO	generalist	insect	Aphididae	sapfeeder	NO	generalist	insect	YES	1071	1	1071_1	2	7		20	1	nr	SD	3.16667	12	2.24561	12	0.54386	0.350877	greenhouse	NO		herbaceous_annual	sapfeeder_generalist_AG	sapfeeder_generalist_AG	Fecundity
1071	2018	JOURNAL OF ASIA-PACIFIC ENTOMOLOGY	1071_3	herbivore performance	Fecundity_PopulationSize	Cucumis_sativus	Aphis_gossypii	Tetranychus_urticae	AG	AG	Cucurbitaceae	herbaceous	annual	cultivated		Aphididae	sapfeeder	NO	generalist	insect	Tetranychidae	cell-content feeder	NO	generalist	mite	NO	1071	2	1071_2	2	7		20	1	nr	SD	33.4358	12	18.6732	12	7.52793	5.0838	greenhouse	NO		herbaceous_annual	sapfeeder_generalist_AG	cell-content feeder_generalist_AG	Fecundity
1071	2018	JOURNAL OF ASIA-PACIFIC ENTOMOLOGY	1071_4	herbivore performance	Fecundity_PopulationSize	Cucumis_sativus	Aphis_gossypii	Tetranychus_urticae	AG	AG	Cucurbitaceae	herbaceous	annual	cultivated		Aphididae	sapfeeder	NO	generalist	insect	Tetranychidae	cell-content feeder	NO	generalist	mite	NO	1071	2	1071_2	2	7		20	1	nr	SD	33.4358	12	21.8994	12	7.52793	6.74581	greenhouse	NO		herbaceous_annual	sapfeeder_generalist_AG	cell-content feeder_generalist_AG	Fecundity
1071	2018	JOURNAL OF ASIA-PACIFIC ENTOMOLOGY	1071_5	herbivore performance	Fecundity_PopulationSize	Cucumis_sativus	Tetranychus_urticae	Tetranychus_urticae	AG	AG	Cucurbitaceae	herbaceous	annual	cultivated		Tetranychidae	cell-content feeder	NO	generalist	mite	Tetranychidae	cell-content feeder	NO	generalist	mite	YES	1071	3	1071_3	2	7		20	1	nr	SD	27.9276	12	15.2961	12	12.1382	7.59868	greenhouse	NO		herbaceous_annual	cell-content feeder_generalist_AG	cell-content feeder_generalist_AG	Fecundity
1071	2018	JOURNAL OF ASIA-PACIFIC ENTOMOLOGY	1071_6	herbivore performance	Fecundity_PopulationSize	Cucumis_sativus	Tetranychus_urticae	Tetranychus_urticae	AG	AG	Cucurbitaceae	herbaceous	annual	cultivated		Tetranychidae	cell-content feeder	NO	generalist	mite	Tetranychidae	cell-content feeder	NO	generalist	mite	YES	1071	3	1071_3	2	7		20	1	nr	SD	27.9276	12	17.3684	12	12.1382	10.0658	greenhouse	NO		herbaceous_annual	cell-content feeder_generalist_AG	cell-content feeder_generalist_AG	Fecundity
1071	2018	JOURNAL OF ASIA-PACIFIC ENTOMOLOGY	1071_7	herbivore performance	Fecundity_PopulationSize	Cucumis_sativus	Tetranychus_urticae	Aphis_gossypii	AG	AG	Cucurbitaceae	herbaceous	annual	cultivated		Tetranychidae	cell-content feeder	NO	generalist	mite	Aphididae	sapfeeder	NO	generalist	insect	NO	1071	4	1071_4	2	7		20	1	nr	SD	28.4062	12	15.2812	12	9.375	7.59375	greenhouse	NO		herbaceous_annual	cell-content feeder_generalist_AG	sapfeeder_generalist_AG	Fecundity
1071	2018	JOURNAL OF ASIA-PACIFIC ENTOMOLOGY	1071_8	herbivore performance	Fecundity_PopulationSize	Cucumis_sativus	Tetranychus_urticae	Aphis_gossypii	AG	AG	Cucurbitaceae	herbaceous	annual	cultivated		Tetranychidae	cell-content feeder	NO	generalist	mite	Aphididae	sapfeeder	NO	generalist	insect	NO	1071	4	1071_4	2	7		20	1	nr	SD	28.4062	12	17.25	12	9.375	8.0625	greenhouse	NO		herbaceous_annual	cell-content feeder_generalist_AG	sapfeeder_generalist_AG	Fecundity
1071	2018	JOURNAL OF ASIA-PACIFIC ENTOMOLOGY	1071_9	herbivore preference	Nr of individuals	Cucumis_sativus	Aphis_gossypii	Aphis_gossypii	AG	AG	Cucurbitaceae	herbaceous	annual	cultivated		Aphididae	sapfeeder	NO	generalist	insect	Aphididae	sapfeeder	NO	generalist	insect	YES	1071	5	1071_5	2	7	5	20	1	nr		23	30	6	30			greenhouse	NO	7	herbaceous_annual	sapfeeder_generalist_AG	sapfeeder_generalist_AG	Nr of individuals
1071	2018	JOURNAL OF ASIA-PACIFIC ENTOMOLOGY	1071_10	herbivore preference	Nr of individuals	Cucumis_sativus	Aphis_gossypii	Aphis_gossypii	AG	AG	Cucurbitaceae	herbaceous	annual	cultivated		Aphididae	sapfeeder	NO	generalist	insect	Aphididae	sapfeeder	NO	generalist	insect	YES	1071	6	1071_6	2	7	5	20	1	nr		16	30	13	30			greenhouse	NO	7	herbaceous_annual	sapfeeder_generalist_AG	sapfeeder_generalist_AG	Nr of individuals
1071	2018	JOURNAL OF ASIA-PACIFIC ENTOMOLOGY	1071_11	herbivore preference	Nr of offspring	Cucumis_sativus	Aphis_gossypii	Aphis_gossypii	AG	AG	Cucurbitaceae	herbaceous	annual	cultivated		Aphididae	sapfeeder	NO	generalist	insect	Aphididae	sapfeeder	NO	generalist	insect	YES	1071	7	1071_7	2	7	5	20	1	nr		88	30	31	30			greenhouse	NO	7	herbaceous_annual	sapfeeder_generalist_AG	sapfeeder_generalist_AG	Nr of offspring
1071	2018	JOURNAL OF ASIA-PACIFIC ENTOMOLOGY	1071_12	herbivore preference	Nr of offspring	Cucumis_sativus	Aphis_gossypii	Aphis_gossypii	AG	AG	Cucurbitaceae	herbaceous	annual	cultivated		Aphididae	sapfeeder	NO	generalist	insect	Aphididae	sapfeeder	NO	generalist	insect	YES	1071	8	1071_8	2	7	5	20	1	nr		80	30	50	30			greenhouse	NO	7	herbaceous_annual	sapfeeder_generalist_AG	sapfeeder_generalist_AG	Nr of offspring
1071	2018	JOURNAL OF ASIA-PACIFIC ENTOMOLOGY	1071_13	herbivore preference	Nr of offspring	Cucumis_sativus	Aphis_gossypii	Tetranychus_urticae	AG	AG	Cucurbitaceae	herbaceous	annual	cultivated		Aphididae	sapfeeder	NO	generalist	insect	Tetranychidae	cell-content feeder	NO	generalist	mite	NO	1071	9	1071_9	2	7	5	20	1	nr		32	30	9	30			greenhouse	NO	7	herbaceous_annual	sapfeeder_generalist_AG	cell-content feeder_generalist_AG	Nr of offspring
1071	2018	JOURNAL OF ASIA-PACIFIC ENTOMOLOGY	1071_14	herbivore preference	Nr of individuals	Cucumis_sativus	Aphis_gossypii	Tetranychus_urticae	AG	AG	Cucurbitaceae	herbaceous	annual	cultivated		Aphididae	sapfeeder	NO	generalist	insect	Tetranychidae	cell-content feeder	NO	generalist	mite	NO	1071	10	1071_10	2	7	5	20	1	nr		28	30	1	30			greenhouse	NO	7	herbaceous_annual	sapfeeder_generalist_AG	cell-content feeder_generalist_AG	Nr of individuals
1071	2018	JOURNAL OF ASIA-PACIFIC ENTOMOLOGY	1071_15	herbivore preference	Nr of offspring	Cucumis_sativus	Aphis_gossypii	Tetranychus_urticae	AG	AG	Cucurbitaceae	herbaceous	annual	cultivated		Aphididae	sapfeeder	NO	generalist	insect	Tetranychidae	cell-content feeder	NO	generalist	mite	NO	1071	11	1071_11	2	7	5	20	1	nr		40	30	1	30			greenhouse	NO	7	herbaceous_annual	sapfeeder_generalist_AG	cell-content feeder_generalist_AG	Nr of offspring
1071	2018	JOURNAL OF ASIA-PACIFIC ENTOMOLOGY	1071_16	herbivore preference	Nr of offspring	Cucumis_sativus	Aphis_gossypii	Tetranychus_urticae	AG	AG	Cucurbitaceae	herbaceous	annual	cultivated		Aphididae	sapfeeder	NO	generalist	insect	Tetranychidae	cell-content feeder	NO	generalist	mite	NO	1071	12	1071_12	2	7	5	20	1	nr		75	30	2	30			greenhouse	NO	7	herbaceous_annual	sapfeeder_generalist_AG	cell-content feeder_generalist_AG	Nr of offspring
1071	2018	JOURNAL OF ASIA-PACIFIC ENTOMOLOGY	1071_17	herbivore preference	Nr of individuals	Cucumis_sativus	Tetranychus_urticae	Tetranychus_urticae	AG	AG	Cucurbitaceae	herbaceous	annual	cultivated		Tetranychidae	cell-content feeder	NO	generalist	mite	Tetranychidae	cell-content feeder	NO	generalist	mite	YES	1071	13	1071_13	2	7	5	20	1	nr		16	30	8	30			greenhouse	NO	7	herbaceous_annual	cell-content feeder_generalist_AG	cell-content feeder_generalist_AG	Nr of individuals
1071	2018	JOURNAL OF ASIA-PACIFIC ENTOMOLOGY	1071_18	herbivore preference	Nr of individuals	Cucumis_sativus	Tetranychus_urticae	Tetranychus_urticae	AG	AG	Cucurbitaceae	herbaceous	annual	cultivated		Tetranychidae	cell-content feeder	NO	generalist	mite	Tetranychidae	cell-content feeder	NO	generalist	mite	YES	1071	14	1071_14	2	7	5	20	1	nr		14	30	9	30			greenhouse	NO	7	herbaceous_annual	cell-content feeder_generalist_AG	cell-content feeder_generalist_AG	Nr of individuals
1071	2018	JOURNAL OF ASIA-PACIFIC ENTOMOLOGY	1071_19	herbivore preference	Nr of offspring	Cucumis_sativus	Tetranychus_urticae	Tetranychus_urticae	AG	AG	Cucurbitaceae	herbaceous	annual	cultivated		Tetranychidae	cell-content feeder	NO	generalist	mite	Tetranychidae	cell-content feeder	NO	generalist	mite	YES	1071	15	1071_15	2	7	5	20	1	nr		30	30	1	30			greenhouse	NO	7	herbaceous_annual	cell-content feeder_generalist_AG	cell-content feeder_generalist_AG	Nr of offspring
1071	2018	JOURNAL OF ASIA-PACIFIC ENTOMOLOGY	1071_20	herbivore preference	Nr of offspring	Cucumis_sativus	Tetranychus_urticae	Tetranychus_urticae	AG	AG	Cucurbitaceae	herbaceous	annual	cultivated		Tetranychidae	cell-content feeder	NO	generalist	mite	Tetranychidae	cell-content feeder	NO	generalist	mite	YES	1071	16	1071_16	2	7	5	20	1	nr		43	30	9	30			greenhouse	NO	7	herbaceous_annual	cell-content feeder_generalist_AG	cell-content feeder_generalist_AG	Nr of offspring
1071	2018	JOURNAL OF ASIA-PACIFIC ENTOMOLOGY	1071_21	herbivore preference	Nr of individuals	Cucumis_sativus	Tetranychus_urticae	Aphis_gossypii	AG	AG	Cucurbitaceae	herbaceous	annual	cultivated		Tetranychidae	cell-content feeder	NO	generalist	mite	Aphididae	sapfeeder	NO	generalist	insect	NO	1071	17	1071_17	2	7	5	20	1	nr		16	30	13	30			greenhouse	NO	7	herbaceous_annual	cell-content feeder_generalist_AG	sapfeeder_generalist_AG	Nr of individuals
1071	2018	JOURNAL OF ASIA-PACIFIC ENTOMOLOGY	1071_22	herbivore preference	Nr of individuals	Cucumis_sativus	Tetranychus_urticae	Aphis_gossypii	AG	AG	Cucurbitaceae	herbaceous	annual	cultivated		Tetranychidae	cell-content feeder	NO	generalist	mite	Aphididae	sapfeeder	NO	generalist	insect	NO	1071	18	1071_18	2	7	5	20	1	nr		19	30	13	30			greenhouse	NO	7	herbaceous_annual	cell-content feeder_generalist_AG	sapfeeder_generalist_AG	Nr of individuals
1071	2018	JOURNAL OF ASIA-PACIFIC ENTOMOLOGY	1071_23	herbivore preference	Nr of offspring	Cucumis_sativus	Tetranychus_urticae	Aphis_gossypii	AG	AG	Cucurbitaceae	herbaceous	annual	cultivated		Tetranychidae	cell-content feeder	NO	generalist	mite	Aphididae	sapfeeder	NO	generalist	insect	NO	1071	19	1071_19	2	7	5	20	1	nr		151	30	146	30			greenhouse	NO	7	herbaceous_annual	cell-content feeder_generalist_AG	sapfeeder_generalist_AG	Nr of offspring
1071	2018	JOURNAL OF ASIA-PACIFIC ENTOMOLOGY	1071_24	herbivore preference	Nr of offspring	Cucumis_sativus	Tetranychus_urticae	Aphis_gossypii	AG	AG	Cucurbitaceae	herbaceous	annual	cultivated		Tetranychidae	cell-content feeder	NO	generalist	mite	Aphididae	sapfeeder	NO	generalist	insect	NO	1071	20	1071_20	2	7	5	20	1	nr		185	30	148	30			greenhouse	NO	7	herbaceous_annual	cell-content feeder_generalist_AG	sapfeeder_generalist_AG	Nr of offspring
1127	2019	ENTOMOLOGIA EXPERIMENTALIS ET APPLICATA	1127_1	herbivore performance	Fecundity_PopulationSize	Brassica_napus	Plutella_xylostella	Mamestra_configurata	AG	AG	Brassicaceae	herbaceous	annual	cultivated	7	Plutellidae	chewer	NO	specialist	insect	Noctuidae	chewer	NO	generalist	insect	NO	1127	1	1127_1	1	-4	4	5	6	nr	IQR	1046.37	15	1602.82	15	929.94	757.561	greenhouse	YES	5	herbaceous_annual	chewer_specialist_AG	chewer_generalist_AG	Fecundity
1127	2019	ENTOMOLOGIA EXPERIMENTALIS ET APPLICATA	1127_2	herbivore performance	Mass	Brassica_napus	Plutella_xylostella	Mamestra_configurata	AG	AG	Brassicaceae	herbaceous	annual	cultivated	7	Plutellidae	chewer	NO	specialist	insect	Noctuidae	chewer	NO	generalist	insect	NO	1127	2	1127_2	1	-3	3	5	5	mg	IQR	323.923	10	302.381	10	21.6732	25.8497	greenhouse	YES	4	herbaceous_annual	chewer_specialist_AG	chewer_generalist_AG	Mass/size
1127	2019	ENTOMOLOGIA EXPERIMENTALIS ET APPLICATA	1127_3	plant performance	Leaf area eaten	Brassica_napus	Plutella_xylostella	Mamestra_configurata	AG	AG	Brassicaceae	herbaceous	annual	cultivated	7	Plutellidae	chewer	NO	specialist	insect	Noctuidae	chewer	NO	generalist	insect	NO	1127	3	1127_3	1	0	2	5	3	cm2	IQR	5.21739	14	1.9398	14	4.96635	2.15717	greenhouse	NO	3	herbaceous_annual	chewer_specialist_AG	chewer_generalist_AG	Damage
1276	2011	JOURNAL OF CHEMICAL ECOLOGY	1276_1	plant performance	Biomass	Plantago_lanceolata	Junonia_coenia	Junonia_coenia	AG	AG	Plantaginaceae	herbaceous	perennial	wild	9	Nymphalidae	chewer	NO	generalist	insect	Nymphalidae	chewer	NO	generalist	insect	YES	1276	1	1276_1	2	0	2	2	5.5	g	NS	5.54545	20	3.54545	20	1.21967	1.21967	greenhouse	NO	4	herbaceous_perennial	chewer_generalist_AG	chewer_generalist_AG	Biomass
1276	2011	JOURNAL OF CHEMICAL ECOLOGY	1276_2	plant performance	Biomass	Plantago_lanceolata	Junonia_coenia	Junonia_coenia	AG	AG	Plantaginaceae	herbaceous	perennial	wild	9	Nymphalidae	chewer	NO	generalist	insect	Nymphalidae	chewer	NO	generalist	insect	YES	1276	2	1276_2	2	0	2	2	5.5	g	NS	3.72727	20	2.63636	20	1.62623	1.01639	greenhouse	NO	4	herbaceous_perennial	chewer_generalist_AG	chewer_generalist_AG	Biomass
1290	2019	ECOLOGICAL ENTOMOLOGY	1290_1	herbivore performance	Fecundity_PopulationSize	Solanum_tuberosum	Leptinotarsa_decemlineata	Myzus_persicae	AG	AG	Solanaceae	herbaceous	perennial	cultivated	4.5	Chrysomelidae	chewer	NO	specialist	insect	Aphididae	sapfeeder	NO	generalist	insect	NO	1290	1	1290_1	3	-8	8	3	20	nr	SE	58.5987	10	43.949	10	20.1419	18.1277	greenhouse	YES	11	herbaceous_perennial	chewer_specialist_AG	sapfeeder_generalist_AG	Fecundity
1290	2019	ECOLOGICAL ENTOMOLOGY	1290_2	herbivore performance	Fecundity_PopulationSize	Solanum_tuberosum	Leptinotarsa_decemlineata	Myzus_persicae	AG	AG	Solanaceae	herbaceous	perennial	cultivated	4.5	Chrysomelidae	chewer	NO	specialist	insect	Aphididae	sapfeeder	NO	generalist	insect	NO	1290	2	1290_2	3	-12	12	3	20	nr	SE	131.21	10	57.3248	10	74.525	26.1845	greenhouse	YES	15	herbaceous_perennial	chewer_specialist_AG	sapfeeder_generalist_AG	Fecundity
1290	2019	ECOLOGICAL ENTOMOLOGY	1290_3	herbivore performance	Fecundity_PopulationSize	Solanum_tuberosum	Leptinotarsa_decemlineata	Myzus_persicae	AG	AG	Solanaceae	herbaceous	perennial	cultivated	4.5	Chrysomelidae	chewer	NO	specialist	insect	Aphididae	sapfeeder	NO	generalist	insect	NO	1290	3	1290_3	3	-16	16	3	20	nr	SE	535.032	10	311.465	10	143.007	110.78	greenhouse	YES	19	herbaceous_perennial	chewer_specialist_AG	sapfeeder_generalist_AG	Fecundity
1290	2019	ECOLOGICAL ENTOMOLOGY	1290_4	herbivore performance	Fecundity_PopulationSize	Solanum_tuberosum	Leptinotarsa_decemlineata	Myzus_persicae	AG	AG	Solanaceae	herbaceous	perennial	cultivated	4.5	Chrysomelidae	chewer	NO	specialist	insect	Aphididae	sapfeeder	NO	generalist	insect	NO	1290	4	1290_4	5	-5	5	20	50	nr	SE	21.7249	10	18.1223	10	25.2016	18.297	field	YES	10	herbaceous_perennial	chewer_specialist_AG	sapfeeder_generalist_AG	Fecundity
1290	2019	ECOLOGICAL ENTOMOLOGY	1290_5	herbivore performance	Fecundity_PopulationSize	Solanum_tuberosum	Leptinotarsa_decemlineata	Myzus_persicae	AG	AG	Solanaceae	herbaceous	perennial	cultivated	4.5	Chrysomelidae	chewer	NO	specialist	insect	Aphididae	sapfeeder	NO	generalist	insect	NO	1290	5	1290_5	5	-8	8	20	50	nr	SE	49.5633	10	8.0786	10	74.9142	6.55931	field	YES	13	herbaceous_perennial	chewer_specialist_AG	sapfeeder_generalist_AG	Fecundity
1290	2019	ECOLOGICAL ENTOMOLOGY	1290_6	herbivore performance	Fecundity_PopulationSize	Solanum_tuberosum	Leptinotarsa_decemlineata	Myzus_persicae	AG	AG	Solanaceae	herbaceous	perennial	cultivated	4.5	Chrysomelidae	chewer	NO	specialist	insect	Aphididae	sapfeeder	NO	generalist	insect	NO	1290	6	1290_6	5	-13	13	20	50	nr	SE	76.2009	10	15.8297	10	86.3067	19.6779	field	YES	18	herbaceous_perennial	chewer_specialist_AG	sapfeeder_generalist_AG	Fecundity
1290	2019	ECOLOGICAL ENTOMOLOGY	1290_7	herbivore performance	Fecundity_PopulationSize	Solanum_tuberosum	Leptinotarsa_decemlineata	Myzus_persicae	AG	AG	Solanaceae	herbaceous	perennial	cultivated	4.5	Chrysomelidae	chewer	NO	specialist	insect	Aphididae	sapfeeder	NO	generalist	insect	NO	1290	7	1290_7	5	-17	17	20	50	nr	SE	73.4716	10	20.0873	10	61.7956	16.9161	field	YES	22	herbaceous_perennial	chewer_specialist_AG	sapfeeder_generalist_AG	Fecundity
1290	2019	ECOLOGICAL ENTOMOLOGY	1290_8	herbivore performance	Fecundity_PopulationSize	Solanum_tuberosum	Leptinotarsa_decemlineata	Myzus_persicae	AG	AG	Solanaceae	herbaceous	perennial	cultivated	4.5	Chrysomelidae	chewer	NO	specialist	insect	Aphididae	sapfeeder	NO	generalist	insect	NO	1290	8	1290_8	5	-22	22	20	50	nr	SE	56.3319	10	19.7598	10	29.6895	18.9875	field	YES	27	herbaceous_perennial	chewer_specialist_AG	sapfeeder_generalist_AG	Fecundity
1290	2019	ECOLOGICAL ENTOMOLOGY	1290_9	herbivore performance	Mass	Solanum_tuberosum	Myzus_persicae	Leptinotarsa_decemlineata	AG	AG	Solanaceae	herbaceous	perennial	cultivated	4.5	Aphididae	sapfeeder	NO	generalist	insect	Chrysomelidae	chewer	NO	specialist	insect	NO	1290	9	1290_9	3	-5	5	20	3	g	SE	3.23077	10	2.85839	10	0.68	0.630244	greenhouse	YES	8	herbaceous_perennial	sapfeeder_generalist_AG	chewer_specialist_AG	Mass/size
1290	2019	ECOLOGICAL ENTOMOLOGY	1290_10	herbivore performance	Mass	Solanum_tuberosum	Myzus_persicae	Leptinotarsa_decemlineata	AG	AG	Solanaceae	herbaceous	perennial	cultivated	4.5	Aphididae	sapfeeder	NO	generalist	insect	Chrysomelidae	chewer	NO	specialist	insect	NO	1290	10	1290_10	5	-5	5	50	20	g	SE	14.8919	10	24.0079	10	5.83996	9.5676	field	YES	10	herbaceous_perennial	sapfeeder_generalist_AG	chewer_specialist_AG	Mass/size
1290	2019	ECOLOGICAL ENTOMOLOGY	1290_11	herbivore performance	Mass	Solanum_tuberosum	Myzus_persicae	Leptinotarsa_decemlineata	AG	AG	Solanaceae	herbaceous	perennial	cultivated	4.5	Aphididae	sapfeeder	NO	generalist	insect	Chrysomelidae	chewer	NO	specialist	insect	NO	1290	11	1290_11	5	-12	12	50	20	g	SE	80.9174	10	112.661	10	19.1477	39.4559	field	YES	17	herbaceous_perennial	sapfeeder_generalist_AG	chewer_specialist_AG	Mass/size
1300	2023	TREE PHYSIOLOGY	1300_1	herbivore performance	Development time	Ulmus_minor	Xanthogaleruca_luteola	Xanthogaleruca_luteola	AG	AG	Ulmaceae	woody	perennial	wild	26	Chrysomelidae	chewer	NO	specialist	insect	Chrysomelidae	chewer	NO	specialist	insect	YES	1300	1	1300_1	56	140	7	15	30	days	CI95	19.8713	9	20.8226	9	2.15533	2.04719	greenhouse	NO	63	woody_perennial	chewer_specialist_AG	chewer_specialist_AG	Development time
1300	2023	TREE PHYSIOLOGY	1300_2	herbivore performance	Mass	Ulmus_minor	Xanthogaleruca_luteola	Xanthogaleruca_luteola	AG	AG	Ulmaceae	woody	perennial	wild	26	Chrysomelidae	chewer	NO	specialist	insect	Chrysomelidae	chewer	NO	specialist	insect	YES	1300	2	1300_2	56	140	7	15	30	mg	CI95	13.9882	9	13.5271	9	0.741888	0.878724	greenhouse	NO	63	woody_perennial	chewer_specialist_AG	chewer_specialist_AG	Mass/size
1300	2023	TREE PHYSIOLOGY	1300_3	herbivore performance	Mass	Ulmus_minor	Xanthogaleruca_luteola	Xanthogaleruca_luteola	AG	AG	Ulmaceae	woody	perennial	wild	26	Chrysomelidae	chewer	NO	specialist	insect	Chrysomelidae	chewer	NO	specialist	insect	YES	1300	3	1300_3	56	140	7	15	30	mg	CI95	12.1481	9	11.7284	9	0.497602	0.686556	greenhouse	NO	63	woody_perennial	chewer_specialist_AG	chewer_specialist_AG	Mass/size
1300	2023	TREE PHYSIOLOGY	1300_4	herbivore performance	Fecundity_PopulationSize	Ulmus_minor	Xanthogaleruca_luteola	Xanthogaleruca_luteola	AG	AG	Ulmaceae	woody	perennial	wild	26	Chrysomelidae	chewer	NO	specialist	insect	Chrysomelidae	chewer	NO	specialist	insect	YES	1300	4	1300_4	56	140	21	15	30	nr	SE	299.256	7	96.7742	7	365.235	105.203	greenhouse	NO	77	woody_perennial	chewer_specialist_AG	chewer_specialist_AG	Fecundity
1300	2023	TREE PHYSIOLOGY	1300_5	herbivore performance	Fecundity_PopulationSize	Ulmus_minor	Xanthogaleruca_luteola	Xanthogaleruca_luteola	AG	AG	Ulmaceae	woody	perennial	wild	26	Chrysomelidae	chewer	NO	specialist	insect	Chrysomelidae	chewer	NO	specialist	insect	YES	1300	5	1300_5	56	140	42	15	30	nr	SE	499.397	7	289.897	7	348.592	238.919	greenhouse	NO	98	woody_perennial	chewer_specialist_AG	chewer_specialist_AG	Fecundity
1300	2023	TREE PHYSIOLOGY	1300_6	herbivore performance	Fecundity_PopulationSize	Ulmus_minor	Xanthogaleruca_luteola	Xanthogaleruca_luteola	AG	AG	Ulmaceae	woody	perennial	wild	26	Chrysomelidae	chewer	NO	specialist	insect	Chrysomelidae	chewer	NO	specialist	insect	YES	1300	6	1300_6	56	140	63	15	30	nr	SE	354.768	7	378.802	7	259.533	355.485	greenhouse	NO	119	woody_perennial	chewer_specialist_AG	chewer_specialist_AG	Fecundity
1322	2011	JOURNAL OF PLANT INTERACTIONS	1322_1	herbivore performance	Mass increase	Zea_mays	Spodoptera_littoralis	Diabrotica_virgifera	AG	BG	Poaceae	herbaceous	annual	cultivated	1.5	Noctuidae	chewer	NO	generalist	insect	Chrysomelidae	chewer	NO	specialist	insect	NO	1322	1	1322_1	2	0	7	4	2	mg	SE	5.40937	24	1.66191	24	3.43228	1.67623	greenhouse	NO	9	herbaceous_annual	chewer_generalist_AG	chewer_specialist_BG	Mass/size
1322	2011	JOURNAL OF PLANT INTERACTIONS	1322_2	herbivore performance	Mass increase	Zea_mays	Spodoptera_littoralis	Diabrotica_virgifera	AG	BG	Poaceae	herbaceous	annual	cultivated	1.5	Noctuidae	chewer	NO	generalist	insect	Chrysomelidae	chewer	NO	specialist	insect	NO	1322	1	1322_1	2	0	7	12	2	mg	SE	5.40937	24	1.15682	24	3.43228	0.878025	greenhouse	NO	9	herbaceous_annual	chewer_generalist_AG	chewer_specialist_BG	Mass/size
1322	2011	JOURNAL OF PLANT INTERACTIONS	1322_3	herbivore performance	Mass increase	Zea_mays	Spodoptera_littoralis	Diabrotica_virgifera	AG	BG	Poaceae	herbaceous	annual	cultivated	1.5	Noctuidae	chewer	NO	generalist	insect	Chrysomelidae	chewer	NO	specialist	insect	NO	1322	2	1322_2	2	0	7	4	2	mg	SE	2.35876	24	1.07216	24	1.53535	2.0202	greenhouse	NO	9	herbaceous_annual	chewer_generalist_AG	chewer_specialist_BG	Mass/size
1322	2011	JOURNAL OF PLANT INTERACTIONS	1322_4	herbivore performance	Mass increase	Zea_mays	Spodoptera_littoralis	Diabrotica_virgifera	AG	BG	Poaceae	herbaceous	annual	cultivated	1.5	Noctuidae	chewer	NO	generalist	insect	Chrysomelidae	chewer	NO	specialist	insect	NO	1322	2	1322_2	2	0	7	12	2	mg	SE	2.35876	24	0.907216	24	1.53535	1.37373	greenhouse	NO	9	herbaceous_annual	chewer_generalist_AG	chewer_specialist_BG	Mass/size
865	2021	NATURE PLANTS	865_1	herbivore performance	Mass	Brassica_nigra	Autographa_gamma	Autographa_gamma	AG	AG	Brassicaceae	herbaceous	annual	wild	4	Noctuidae	chewer	NO	generalist	insect	Noctuidae	chewer	NO	generalist	insect	YES	865	1	865_1	7	0	7	5	10	mg	SE	7.19278	18	2.68615	13	10.1488	1.83555	greenhouse	NO	14	herbaceous_annual	chewer_generalist_AG	chewer_generalist_AG	Mass/size
865	2021	NATURE PLANTS	865_2	herbivore performance	Mass	Brassica_nigra	Autographa_gamma	Athalia_rosae	AG	AG	Brassicaceae	herbaceous	annual	wild	4	Noctuidae	chewer	NO	generalist	insect	Tenthredinidae	chewer	NO	specialist	insect	NO	865	2	865_2	7	0	7	5	10	mg	SE	34.4131	84	31.5371	85	12.373	14.2483	greenhouse	NO	14	herbaceous_annual	chewer_generalist_AG	chewer_specialist_AG	Mass/size
865	2021	NATURE PLANTS	865_3	herbivore performance	Fecundity_PopulationSize	Brassica_nigra	Autographa_gamma	Brevicoryne_brassicae	AG	AG	Brassicaceae	herbaceous	annual	wild	4	Noctuidae	chewer	NO	generalist	insect	Aphididae	sapfeeder	NO	specialist	insect	NO	865	3	865_3	7	0	7	5	20	nr	SE	86.5	10	57.35	10	14.0772	20.7499	greenhouse	NO	14	herbaceous_annual	chewer_generalist_AG	sapfeeder_specialist_AG	Fecundity
865	2021	NATURE PLANTS	865_4	herbivore performance	Fecundity_PopulationSize	Brassica_nigra	Autographa_gamma	Lipaphis_erysimi	AG	AG	Brassicaceae	herbaceous	annual	wild	4	Noctuidae	chewer	NO	generalist	insect	Aphididae	sapfeeder	NO	specialist	insect	NO	865	4	865_4	7	0	7	5	20	nr	SE	236.65	10	219.65	10	207.465	131.193	greenhouse	NO	14	herbaceous_annual	chewer_generalist_AG	sapfeeder_specialist_AG	Fecundity
865	2021	NATURE PLANTS	865_5	herbivore performance	Mass	Brassica_nigra	Autographa_gamma	Mamestra_brassicae	AG	AG	Brassicaceae	herbaceous	annual	wild	4	Noctuidae	chewer	NO	generalist	insect	Noctuidae	chewer	NO	generalist	insect	NO	865	5	865_5	7	0	7	5	10	mg	SE	1.83122	49	3.06967	30	1.27718	2.03375	greenhouse	NO	14	herbaceous_annual	chewer_generalist_AG	chewer_generalist_AG	Mass/size
865	2021	NATURE PLANTS	865_6	herbivore performance	Fecundity_PopulationSize	Brassica_nigra	Autographa_gamma	Myzus_persicae	AG	AG	Brassicaceae	herbaceous	annual	wild	4	Noctuidae	chewer	NO	generalist	insect	Aphididae	sapfeeder	NO	generalist	insect	NO	865	6	865_6	7	0	7	5	20	nr	SE	74.6429	7	98.9444	9	43.3279	51.4663	greenhouse	NO	14	herbaceous_annual	chewer_generalist_AG	sapfeeder_generalist_AG	Fecundity
865	2021	NATURE PLANTS	865_7	herbivore performance	Fecundity_PopulationSize	Brassica_nigra	Autographa_gamma	Myzus_persicae_sub._Nicotianae	AG	AG	Brassicaceae	herbaceous	annual	wild	4	Noctuidae	chewer	NO	generalist	insect	Aphididae	sapfeeder	NO	generalist	insect	NO	865	7	865_7	7	0	7	5	20	nr	SE	177.35	10	159.75	10	64.3597	113.235	greenhouse	NO	14	herbaceous_annual	chewer_generalist_AG	sapfeeder_generalist_AG	Fecundity
865	2021	NATURE PLANTS	865_8	herbivore performance	Mass	Brassica_nigra	Autographa_gamma	Pieris_brassicae	AG	AG	Brassicaceae	herbaceous	annual	wild	4	Noctuidae	chewer	NO	generalist	insect	Pieridae	chewer	NO	specialist	insect	NO	865	8	865_8	7	0	7	5	10	mg	SE	45.7707	92	47.3471	85	19.3635	14.5745	greenhouse	NO	14	herbaceous_annual	chewer_generalist_AG	chewer_specialist_AG	Mass/size
865	2021	NATURE PLANTS	865_9	herbivore performance	Mass	Brassica_nigra	Autographa_gamma	Pieris_rapae	AG	AG	Brassicaceae	herbaceous	annual	wild	4	Noctuidae	chewer	NO	generalist	insect	Pieridae	chewer	NO	specialist	insect	NO	865	9	865_9	7	0	7	5	10	mg	SE	20.0071	28	17.7357	28	23.4326	20.8938	greenhouse	NO	14	herbaceous_annual	chewer_generalist_AG	chewer_specialist_AG	Mass/size
865	2021	NATURE PLANTS	865_10	herbivore performance	Mass	Brassica_nigra	Autographa_gamma	Plutella_xylostella	AG	AG	Brassicaceae	herbaceous	annual	wild	4	Noctuidae	chewer	NO	generalist	insect	Plutellidae	chewer	NO	specialist	insect	NO	865	10	865_10	7	0	7	5	10	mg	SE	2.958	75	2.62736	87	1.41717	0.912231	greenhouse	NO	14	herbaceous_annual	chewer_generalist_AG	chewer_specialist_AG	Mass/size
865	2021	NATURE PLANTS	865_11	herbivore performance	Mass	Brassica_nigra	Athalia_rosae	Autographa_gamma	AG	AG	Brassicaceae	herbaceous	annual	wild	4	Tenthredinidae	chewer	NO	specialist	insect	Noctuidae	chewer	NO	generalist	insect	NO	865	1	865_1	7	0	7	5	10	mg	SE	7.19278	18	1.15	1	10.1488	1e-13	greenhouse	NO	14	herbaceous_annual	chewer_specialist_AG	chewer_generalist_AG	Mass/size
865	2021	NATURE PLANTS	865_12	herbivore performance	Mass	Brassica_nigra	Athalia_rosae	Athalia_rosae	AG	AG	Brassicaceae	herbaceous	annual	wild	4	Tenthredinidae	chewer	NO	specialist	insect	Tenthredinidae	chewer	NO	specialist	insect	YES	865	2	865_2	7	0	7	5	10	mg	SE	34.4131	84	28.9319	94	12.373	14.0845	greenhouse	NO	14	herbaceous_annual	chewer_specialist_AG	chewer_specialist_AG	Mass/size
865	2021	NATURE PLANTS	865_13	herbivore performance	Fecundity_PopulationSize	Brassica_nigra	Athalia_rosae	Brevicoryne_brassicae	AG	AG	Brassicaceae	herbaceous	annual	wild	4	Tenthredinidae	chewer	NO	specialist	insect	Aphididae	sapfeeder	NO	specialist	insect	NO	865	3	865_3	7	0	7	5	20	nr	SE	86.5	10	43.1	5	14.0772	21.7238	greenhouse	NO	14	herbaceous_annual	chewer_specialist_AG	sapfeeder_specialist_AG	Fecundity
865	2021	NATURE PLANTS	865_14	herbivore performance	Fecundity_PopulationSize	Brassica_nigra	Athalia_rosae	Lipaphis_erysimi	AG	AG	Brassicaceae	herbaceous	annual	wild	4	Tenthredinidae	chewer	NO	specialist	insect	Aphididae	sapfeeder	NO	specialist	insect	NO	865	4	865_4	7	0	7	5	20	nr	SE	236.65	10	222.95	10	207.465	108.571	greenhouse	NO	14	herbaceous_annual	chewer_specialist_AG	sapfeeder_specialist_AG	Fecundity
865	2021	NATURE PLANTS	865_15	herbivore performance	Mass	Brassica_nigra	Athalia_rosae	Mamestra_brassicae	AG	AG	Brassicaceae	herbaceous	annual	wild	4	Tenthredinidae	chewer	NO	specialist	insect	Noctuidae	chewer	NO	generalist	insect	NO	865	5	865_5	7	0	7	5	10	mg	SE	1.83122	49	2.77843	51	1.27718	2.20322	greenhouse	NO	14	herbaceous_annual	chewer_specialist_AG	chewer_generalist_AG	Mass/size
865	2021	NATURE PLANTS	865_16	herbivore performance	Fecundity_PopulationSize	Brassica_nigra	Athalia_rosae	Myzus_persicae	AG	AG	Brassicaceae	herbaceous	annual	wild	4	Tenthredinidae	chewer	NO	specialist	insect	Aphididae	sapfeeder	NO	generalist	insect	NO	865	6	865_6	7	0	7	5	20	nr	SE	74.6429	7	208.125	8	43.3279	92.6012	greenhouse	NO	14	herbaceous_annual	chewer_specialist_AG	sapfeeder_generalist_AG	Fecundity
865	2021	NATURE PLANTS	865_17	herbivore performance	Fecundity_PopulationSize	Brassica_nigra	Athalia_rosae	Myzus_persicae_sub._Nicotianae	AG	AG	Brassicaceae	herbaceous	annual	wild	4	Tenthredinidae	chewer	NO	specialist	insect	Aphididae	sapfeeder	NO	generalist	insect	NO	865	7	865_7	7	0	7	5	20	nr	SE	177.35	10	98.8	10	64.3597	13.2648	greenhouse	NO	14	herbaceous_annual	chewer_specialist_AG	sapfeeder_generalist_AG	Fecundity
865	2021	NATURE PLANTS	865_18	herbivore performance	Mass	Brassica_nigra	Athalia_rosae	Pieris_brassicae	AG	AG	Brassicaceae	herbaceous	annual	wild	4	Tenthredinidae	chewer	NO	specialist	insect	Pieridae	chewer	NO	specialist	insect	NO	865	8	865_8	7	0	7	5	10	mg	SE	45.7707	92	67.0012	82	19.3635	25.3839	greenhouse	NO	14	herbaceous_annual	chewer_specialist_AG	chewer_specialist_AG	Mass/size
865	2021	NATURE PLANTS	865_19	herbivore performance	Mass	Brassica_nigra	Athalia_rosae	Pieris_rapae	AG	AG	Brassicaceae	herbaceous	annual	wild	4	Tenthredinidae	chewer	NO	specialist	insect	Pieridae	chewer	NO	specialist	insect	NO	865	9	865_9	7	0	7	5	10	mg	SE	20.0071	28	3.12222	9	23.4326	2.0407	greenhouse	NO	14	herbaceous_annual	chewer_specialist_AG	chewer_specialist_AG	Mass/size
865	2021	NATURE PLANTS	865_20	herbivore performance	Mass	Brassica_nigra	Athalia_rosae	Plutella_xylostella	AG	AG	Brassicaceae	herbaceous	annual	wild	4	Tenthredinidae	chewer	NO	specialist	insect	Plutellidae	chewer	NO	specialist	insect	NO	865	10	865_10	7	0	7	5	10	mg	SE	2.958	75	2.25224	67	1.41717	1.0793	greenhouse	NO	14	herbaceous_annual	chewer_specialist_AG	chewer_specialist_AG	Mass/size
865	2021	NATURE PLANTS	865_21	herbivore performance	Mass	Brassica_nigra	Brevicoryne_brassicae	Autographa_gamma	AG	AG	Brassicaceae	herbaceous	annual	wild	4	Aphididae	sapfeeder	NO	specialist	insect	Noctuidae	chewer	NO	generalist	insect	NO	865	1	865_1	7	0	7	10	10	mg	SE	7.19278	18	3.495	4	10.1488	3.55509	greenhouse	NO	14	herbaceous_annual	sapfeeder_specialist_AG	chewer_generalist_AG	Mass/size
865	2021	NATURE PLANTS	865_22	herbivore performance	Mass	Brassica_nigra	Brevicoryne_brassicae	Athalia_rosae	AG	AG	Brassicaceae	herbaceous	annual	wild	4	Aphididae	sapfeeder	NO	specialist	insect	Tenthredinidae	chewer	NO	specialist	insect	NO	865	2	865_2	7	0	7	10	10	mg	SE	34.4131	84	28.1126	87	12.373	9.5625	greenhouse	NO	14	herbaceous_annual	sapfeeder_specialist_AG	chewer_specialist_AG	Mass/size
865	2021	NATURE PLANTS	865_23	herbivore performance	Fecundity_PopulationSize	Brassica_nigra	Brevicoryne_brassicae	Brevicoryne_brassicae	AG	AG	Brassicaceae	herbaceous	annual	wild	4	Aphididae	sapfeeder	NO	specialist	insect	Aphididae	sapfeeder	NO	specialist	insect	YES	865	3	865_3	7	0	7	10	20	nr	SE	86.5	10	157.8	10	14.0772	78.708	greenhouse	NO	14	herbaceous_annual	sapfeeder_specialist_AG	sapfeeder_specialist_AG	Fecundity
865	2021	NATURE PLANTS	865_24	herbivore performance	Fecundity_PopulationSize	Brassica_nigra	Brevicoryne_brassicae	Lipaphis_erysimi	AG	AG	Brassicaceae	herbaceous	annual	wild	4	Aphididae	sapfeeder	NO	specialist	insect	Aphididae	sapfeeder	NO	specialist	insect	NO	865	4	865_4	7	0	7	10	20	nr	SE	236.65	10	203.65	10	207.465	98.1518	greenhouse	NO	14	herbaceous_annual	sapfeeder_specialist_AG	sapfeeder_specialist_AG	Fecundity
865	2021	NATURE PLANTS	865_25	herbivore performance	Mass	Brassica_nigra	Brevicoryne_brassicae	Mamestra_brassicae	AG	AG	Brassicaceae	herbaceous	annual	wild	4	Aphididae	sapfeeder	NO	specialist	insect	Noctuidae	chewer	NO	generalist	insect	NO	865	5	865_5	7	0	7	10	10	mg	SE	1.83122	49	2.64211	38	1.27718	1.55807	greenhouse	NO	14	herbaceous_annual	sapfeeder_specialist_AG	chewer_generalist_AG	Mass/size
865	2021	NATURE PLANTS	865_26	herbivore performance	Fecundity_PopulationSize	Brassica_nigra	Brevicoryne_brassicae	Myzus_persicae	AG	AG	Brassicaceae	herbaceous	annual	wild	4	Aphididae	sapfeeder	NO	specialist	insect	Aphididae	sapfeeder	NO	generalist	insect	NO	865	6	865_6	7	0	7	10	20	nr	SE	74.6429	7	123.786	7	43.3279	42.8601	greenhouse	NO	14	herbaceous_annual	sapfeeder_specialist_AG	sapfeeder_generalist_AG	Fecundity
865	2021	NATURE PLANTS	865_27	herbivore performance	Fecundity_PopulationSize	Brassica_nigra	Brevicoryne_brassicae	Myzus_persicae_sub._Nicotianae	AG	AG	Brassicaceae	herbaceous	annual	wild	4	Aphididae	sapfeeder	NO	specialist	insect	Aphididae	sapfeeder	NO	generalist	insect	NO	865	7	865_7	7	0	7	10	20	nr	SE	177.35	10	188.85	10	64.3597	40.6031	greenhouse	NO	14	herbaceous_annual	sapfeeder_specialist_AG	sapfeeder_generalist_AG	Fecundity
865	2021	NATURE PLANTS	865_28	herbivore performance	Mass	Brassica_nigra	Brevicoryne_brassicae	Pieris_brassicae	AG	AG	Brassicaceae	herbaceous	annual	wild	4	Aphididae	sapfeeder	NO	specialist	insect	Pieridae	chewer	NO	specialist	insect	NO	865	8	865_8	7	0	7	10	10	mg	SE	45.7707	92	42.2183	71	19.3635	13.1409	greenhouse	NO	14	herbaceous_annual	sapfeeder_specialist_AG	chewer_specialist_AG	Mass/size
865	2021	NATURE PLANTS	865_29	herbivore performance	Mass	Brassica_nigra	Brevicoryne_brassicae	Pieris_rapae	AG	AG	Brassicaceae	herbaceous	annual	wild	4	Aphididae	sapfeeder	NO	specialist	insect	Pieridae	chewer	NO	specialist	insect	NO	865	9	865_9	7	0	7	10	10	mg	SE	20.0071	28	14.225	20	23.4326	15.3144	greenhouse	NO	14	herbaceous_annual	sapfeeder_specialist_AG	chewer_specialist_AG	Mass/size
865	2021	NATURE PLANTS	865_30	herbivore performance	Mass	Brassica_nigra	Brevicoryne_brassicae	Plutella_xylostella	AG	AG	Brassicaceae	herbaceous	annual	wild	4	Aphididae	sapfeeder	NO	specialist	insect	Plutellidae	chewer	NO	specialist	insect	NO	865	10	865_10	7	0	7	10	10	mg	SE	2.958	75	2.72727	66	1.41717	1.21447	greenhouse	NO	14	herbaceous_annual	sapfeeder_specialist_AG	chewer_specialist_AG	Mass/size
865	2021	NATURE PLANTS	865_31	herbivore performance	Mass	Brassica_nigra	Lipaphis_erysimi	Autographa_gamma	AG	AG	Brassicaceae	herbaceous	annual	wild	4	Aphididae	sapfeeder	NO	specialist	insect	Noctuidae	chewer	NO	generalist	insect	NO	865	1	865_1	7	0	7	10	10	mg	SE	7.19278	18	2.418	5	10.1488	2.27916	greenhouse	NO	14	herbaceous_annual	sapfeeder_specialist_AG	chewer_generalist_AG	Mass/size
865	2021	NATURE PLANTS	865_32	herbivore performance	Mass	Brassica_nigra	Lipaphis_erysimi	Athalia_rosae	AG	AG	Brassicaceae	herbaceous	annual	wild	4	Aphididae	sapfeeder	NO	specialist	insect	Tenthredinidae	chewer	NO	specialist	insect	NO	865	2	865_2	7	0	7	10	10	mg	SE	34.4131	84	38.1151	93	12.373	14.3199	greenhouse	NO	14	herbaceous_annual	sapfeeder_specialist_AG	chewer_specialist_AG	Mass/size
865	2021	NATURE PLANTS	865_33	herbivore performance	Fecundity_PopulationSize	Brassica_nigra	Lipaphis_erysimi	Brevicoryne_brassicae	AG	AG	Brassicaceae	herbaceous	annual	wild	4	Aphididae	sapfeeder	NO	specialist	insect	Aphididae	sapfeeder	NO	specialist	insect	NO	865	3	865_3	7	0	7	10	20	nr	SE	86.5	10	52.45	10	14.0772	28.5331	greenhouse	NO	14	herbaceous_annual	sapfeeder_specialist_AG	sapfeeder_specialist_AG	Fecundity
865	2021	NATURE PLANTS	865_34	herbivore performance	Fecundity_PopulationSize	Brassica_nigra	Lipaphis_erysimi	Lipaphis_erysimi	AG	AG	Brassicaceae	herbaceous	annual	wild	4	Aphididae	sapfeeder	NO	specialist	insect	Aphididae	sapfeeder	NO	specialist	insect	YES	865	4	865_4	7	0	7	10	20	nr	SE	236.65	10	372.9	10	207.465	160.749	greenhouse	NO	14	herbaceous_annual	sapfeeder_specialist_AG	sapfeeder_specialist_AG	Fecundity
865	2021	NATURE PLANTS	865_35	herbivore performance	Mass	Brassica_nigra	Lipaphis_erysimi	Mamestra_brassicae	AG	AG	Brassicaceae	herbaceous	annual	wild	4	Aphididae	sapfeeder	NO	specialist	insect	Noctuidae	chewer	NO	generalist	insect	NO	865	5	865_5	7	0	7	10	10	mg	SE	1.83122	49	2.07361	36	1.27718	1.61561	greenhouse	NO	14	herbaceous_annual	sapfeeder_specialist_AG	chewer_generalist_AG	Mass/size
865	2021	NATURE PLANTS	865_36	herbivore performance	Fecundity_PopulationSize	Brassica_nigra	Lipaphis_erysimi	Myzus_persicae	AG	AG	Brassicaceae	herbaceous	annual	wild	4	Aphididae	sapfeeder	NO	specialist	insect	Aphididae	sapfeeder	NO	generalist	insect	NO	865	6	865_6	7	0	7	10	20	nr	SE	74.6429	7	66.4444	9	43.3279	53.7607	greenhouse	NO	14	herbaceous_annual	sapfeeder_specialist_AG	sapfeeder_generalist_AG	Fecundity
865	2021	NATURE PLANTS	865_37	herbivore performance	Fecundity_PopulationSize	Brassica_nigra	Lipaphis_erysimi	Myzus_persicae_sub._Nicotianae	AG	AG	Brassicaceae	herbaceous	annual	wild	4	Aphididae	sapfeeder	NO	specialist	insect	Aphididae	sapfeeder	NO	generalist	insect	NO	865	7	865_7	7	0	7	10	20	nr	SE	177.35	10	127.9	10	64.3597	55.1396	greenhouse	NO	14	herbaceous_annual	sapfeeder_specialist_AG	sapfeeder_generalist_AG	Fecundity
865	2021	NATURE PLANTS	865_38	herbivore performance	Mass	Brassica_nigra	Lipaphis_erysimi	Pieris_brassicae	AG	AG	Brassicaceae	herbaceous	annual	wild	4	Aphididae	sapfeeder	NO	specialist	insect	Pieridae	chewer	NO	specialist	insect	NO	865	8	865_8	7	0	7	10	10	mg	SE	45.7707	92	47.2232	95	19.3635	11.6688	greenhouse	NO	14	herbaceous_annual	sapfeeder_specialist_AG	chewer_specialist_AG	Mass/size
865	2021	NATURE PLANTS	865_39	herbivore performance	Mass	Brassica_nigra	Lipaphis_erysimi	Pieris_rapae	AG	AG	Brassicaceae	herbaceous	annual	wild	4	Aphididae	sapfeeder	NO	specialist	insect	Pieridae	chewer	NO	specialist	insect	NO	865	9	865_9	7	0	7	10	10	mg	SE	20.0071	28	9.50465	43	23.4326	11.9574	greenhouse	NO	14	herbaceous_annual	sapfeeder_specialist_AG	chewer_specialist_AG	Mass/size
865	2021	NATURE PLANTS	865_40	herbivore performance	Mass	Brassica_nigra	Lipaphis_erysimi	Plutella_xylostella	AG	AG	Brassicaceae	herbaceous	annual	wild	4	Aphididae	sapfeeder	NO	specialist	insect	Plutellidae	chewer	NO	specialist	insect	NO	865	10	865_10	7	0	7	10	10	mg	SE	2.958	75	2.62328	61	1.41717	1.21502	greenhouse	NO	14	herbaceous_annual	sapfeeder_specialist_AG	chewer_specialist_AG	Mass/size
865	2021	NATURE PLANTS	865_41	herbivore performance	Mass	Brassica_nigra	Mamestra_brassicae	Autographa_gamma	AG	AG	Brassicaceae	herbaceous	annual	wild	4	Noctuidae	chewer	NO	generalist	insect	Noctuidae	chewer	NO	generalist	insect	NO	865	1	865_1	7	0	7	5	10	mg	SE	7.19278	18	5.4175	8	10.1488	3.25502	greenhouse	NO	14	herbaceous_annual	chewer_generalist_AG	chewer_generalist_AG	Mass/size
865	2021	NATURE PLANTS	865_42	herbivore performance	Mass	Brassica_nigra	Mamestra_brassicae	Athalia_rosae	AG	AG	Brassicaceae	herbaceous	annual	wild	4	Noctuidae	chewer	NO	generalist	insect	Tenthredinidae	chewer	NO	specialist	insect	NO	865	2	865_2	7	0	7	5	10	mg	SE	34.4131	84	30.8865	89	12.373	13.2319	greenhouse	NO	14	herbaceous_annual	chewer_generalist_AG	chewer_specialist_AG	Mass/size
865	2021	NATURE PLANTS	865_43	herbivore performance	Fecundity_PopulationSize	Brassica_nigra	Mamestra_brassicae	Brevicoryne_brassicae	AG	AG	Brassicaceae	herbaceous	annual	wild	4	Noctuidae	chewer	NO	generalist	insect	Aphididae	sapfeeder	NO	specialist	insect	NO	865	3	865_3	7	0	7	5	20	nr	SE	86.5	10	52.85	10	14.0772	25.737	greenhouse	NO	14	herbaceous_annual	chewer_generalist_AG	sapfeeder_specialist_AG	Fecundity
865	2021	NATURE PLANTS	865_44	herbivore performance	Fecundity_PopulationSize	Brassica_nigra	Mamestra_brassicae	Lipaphis_erysimi	AG	AG	Brassicaceae	herbaceous	annual	wild	4	Noctuidae	chewer	NO	generalist	insect	Aphididae	sapfeeder	NO	specialist	insect	NO	865	4	865_4	7	0	7	5	20	nr	SE	236.65	10	282.1	10	207.465	128.138	greenhouse	NO	14	herbaceous_annual	chewer_generalist_AG	sapfeeder_specialist_AG	Fecundity
865	2021	NATURE PLANTS	865_45	herbivore performance	Mass	Brassica_nigra	Mamestra_brassicae	Mamestra_brassicae	AG	AG	Brassicaceae	herbaceous	annual	wild	4	Noctuidae	chewer	NO	generalist	insect	Noctuidae	chewer	NO	generalist	insect	YES	865	5	865_5	7	0	7	5	10	mg	SE	1.83122	49	3.0532	25	1.27718	3.46525	greenhouse	NO	14	herbaceous_annual	chewer_generalist_AG	chewer_generalist_AG	Mass/size
865	2021	NATURE PLANTS	865_46	herbivore performance	Fecundity_PopulationSize	Brassica_nigra	Mamestra_brassicae	Myzus_persicae	AG	AG	Brassicaceae	herbaceous	annual	wild	4	Noctuidae	chewer	NO	generalist	insect	Aphididae	sapfeeder	NO	generalist	insect	NO	865	6	865_6	7	0	7	5	20	nr	SE	74.6429	7	98.375	8	43.3279	63.9904	greenhouse	NO	14	herbaceous_annual	chewer_generalist_AG	sapfeeder_generalist_AG	Fecundity
865	2021	NATURE PLANTS	865_47	herbivore performance	Fecundity_PopulationSize	Brassica_nigra	Mamestra_brassicae	Myzus_persicae_sub._Nicotianae	AG	AG	Brassicaceae	herbaceous	annual	wild	4	Noctuidae	chewer	NO	generalist	insect	Aphididae	sapfeeder	NO	generalist	insect	NO	865	7	865_7	7	0	7	5	20	nr	SE	177.35	10	164.889	9	64.3597	23.4078	greenhouse	NO	14	herbaceous_annual	chewer_generalist_AG	sapfeeder_generalist_AG	Fecundity
865	2021	NATURE PLANTS	865_48	herbivore performance	Mass	Brassica_nigra	Mamestra_brassicae	Pieris_brassicae	AG	AG	Brassicaceae	herbaceous	annual	wild	4	Noctuidae	chewer	NO	generalist	insect	Pieridae	chewer	NO	specialist	insect	NO	865	8	865_8	7	0	7	5	10	mg	SE	45.7707	92	38.5135	96	19.3635	11.3249	greenhouse	NO	14	herbaceous_annual	chewer_generalist_AG	chewer_specialist_AG	Mass/size
865	2021	NATURE PLANTS	865_49	herbivore performance	Mass	Brassica_nigra	Mamestra_brassicae	Pieris_rapae	AG	AG	Brassicaceae	herbaceous	annual	wild	4	Noctuidae	chewer	NO	generalist	insect	Pieridae	chewer	NO	specialist	insect	NO	865	9	865_9	7	0	7	5	10	mg	SE	20.0071	28	12.4872	39	23.4326	11.787	greenhouse	NO	14	herbaceous_annual	chewer_generalist_AG	chewer_specialist_AG	Mass/size
865	2021	NATURE PLANTS	865_50	herbivore performance	Mass	Brassica_nigra	Mamestra_brassicae	Plutella_xylostella	AG	AG	Brassicaceae	herbaceous	annual	wild	4	Noctuidae	chewer	NO	generalist	insect	Plutellidae	chewer	NO	specialist	insect	NO	865	10	865_10	7	0	7	5	10	mg	SE	2.958	75	2.30621	58	1.41717	1.12817	greenhouse	NO	14	herbaceous_annual	chewer_generalist_AG	chewer_specialist_AG	Mass/size
865	2021	NATURE PLANTS	865_51	herbivore performance	Mass	Brassica_nigra	Myzus_persicae	Autographa_gamma	AG	AG	Brassicaceae	herbaceous	annual	wild	4	Aphididae	sapfeeder	NO	generalist	insect	Noctuidae	chewer	NO	generalist	insect	NO	865	1	865_1	7	0	7	10	10	mg	SE	7.19278	18	2.39417	12	10.1488	2.21449	greenhouse	NO	14	herbaceous_annual	sapfeeder_generalist_AG	chewer_generalist_AG	Mass/size
865	2021	NATURE PLANTS	865_52	herbivore performance	Mass	Brassica_nigra	Myzus_persicae	Athalia_rosae	AG	AG	Brassicaceae	herbaceous	annual	wild	4	Aphididae	sapfeeder	NO	generalist	insect	Tenthredinidae	chewer	NO	specialist	insect	NO	865	2	865_2	7	0	7	10	10	mg	SE	34.4131	84	29.7773	88	12.373	13.8687	greenhouse	NO	14	herbaceous_annual	sapfeeder_generalist_AG	chewer_specialist_AG	Mass/size
865	2021	NATURE PLANTS	865_53	herbivore performance	Fecundity_PopulationSize	Brassica_nigra	Myzus_persicae	Brevicoryne_brassicae	AG	AG	Brassicaceae	herbaceous	annual	wild	4	Aphididae	sapfeeder	NO	generalist	insect	Aphididae	sapfeeder	NO	specialist	insect	NO	865	3	865_3	7	0	7	10	20	nr	SE	86.5	10	43.4444	9	14.0772	18.2199	greenhouse	NO	14	herbaceous_annual	sapfeeder_generalist_AG	sapfeeder_specialist_AG	Fecundity
865	2021	NATURE PLANTS	865_54	herbivore performance	Fecundity_PopulationSize	Brassica_nigra	Myzus_persicae	Lipaphis_erysimi	AG	AG	Brassicaceae	herbaceous	annual	wild	4	Aphididae	sapfeeder	NO	generalist	insect	Aphididae	sapfeeder	NO	specialist	insect	NO	865	4	865_4	7	0	7	10	20	nr	SE	236.65	10	208.4	10	207.465	74.5255	greenhouse	NO	14	herbaceous_annual	sapfeeder_generalist_AG	sapfeeder_specialist_AG	Fecundity
865	2021	NATURE PLANTS	865_55	herbivore performance	Mass	Brassica_nigra	Myzus_persicae	Mamestra_brassicae	AG	AG	Brassicaceae	herbaceous	annual	wild	4	Aphididae	sapfeeder	NO	generalist	insect	Noctuidae	chewer	NO	generalist	insect	NO	865	5	865_5	7	0	7	10	10	mg	SE	1.83122	49	2.78697	33	1.27718	1.3184	greenhouse	NO	14	herbaceous_annual	sapfeeder_generalist_AG	chewer_generalist_AG	Mass/size
865	2021	NATURE PLANTS	865_56	herbivore performance	Fecundity_PopulationSize	Brassica_nigra	Myzus_persicae	Myzus_persicae	AG	AG	Brassicaceae	herbaceous	annual	wild	4	Aphididae	sapfeeder	NO	generalist	insect	Aphididae	sapfeeder	NO	generalist	insect	YES	865	6	865_6	7	0	7	10	20	nr	SE	74.6429	7	353.5	6	43.3279	144.778	greenhouse	NO	14	herbaceous_annual	sapfeeder_generalist_AG	sapfeeder_generalist_AG	Fecundity
865	2021	NATURE PLANTS	865_57	herbivore performance	Fecundity_PopulationSize	Brassica_nigra	Myzus_persicae	Myzus_persicae_sub._Nicotianae	AG	AG	Brassicaceae	herbaceous	annual	wild	4	Aphididae	sapfeeder	NO	generalist	insect	Aphididae	sapfeeder	NO	generalist	insect	NO	865	7	865_7	7	0	7	10	20	nr	SE	177.35	10	153.3	10	64.3597	49.5514	greenhouse	NO	14	herbaceous_annual	sapfeeder_generalist_AG	sapfeeder_generalist_AG	Fecundity
865	2021	NATURE PLANTS	865_58	herbivore performance	Mass	Brassica_nigra	Myzus_persicae	Pieris_brassicae	AG	AG	Brassicaceae	herbaceous	annual	wild	4	Aphididae	sapfeeder	NO	generalist	insect	Pieridae	chewer	NO	specialist	insect	NO	865	8	865_8	7	0	7	10	10	mg	SE	45.7707	92	46.6452	73	19.3635	19.5496	greenhouse	NO	14	herbaceous_annual	sapfeeder_generalist_AG	chewer_specialist_AG	Mass/size
865	2021	NATURE PLANTS	865_59	herbivore performance	Mass	Brassica_nigra	Myzus_persicae	Pieris_rapae	AG	AG	Brassicaceae	herbaceous	annual	wild	4	Aphididae	sapfeeder	NO	generalist	insect	Pieridae	chewer	NO	specialist	insect	NO	865	9	865_9	7	0	7	10	10	mg	SE	20.0071	28	12.5667	36	23.4326	14.4226	greenhouse	NO	14	herbaceous_annual	sapfeeder_generalist_AG	chewer_specialist_AG	Mass/size
865	2021	NATURE PLANTS	865_60	herbivore performance	Mass	Brassica_nigra	Myzus_persicae	Plutella_xylostella	AG	AG	Brassicaceae	herbaceous	annual	wild	4	Aphididae	sapfeeder	NO	generalist	insect	Plutellidae	chewer	NO	specialist	insect	NO	865	10	865_10	7	0	7	10	10	mg	SE	2.958	75	2.25216	51	1.41717	0.909337	greenhouse	NO	14	herbaceous_annual	sapfeeder_generalist_AG	chewer_specialist_AG	Mass/size
865	2021	NATURE PLANTS	865_61	herbivore performance	Mass	Brassica_nigra	Myzus_persicae_sub._Nicotianae	Autographa_gamma	AG	AG	Brassicaceae	herbaceous	annual	wild	4	Aphididae	sapfeeder	NO	generalist	insect	Noctuidae	chewer	NO	generalist	insect	NO	865	1	865_1	7	0	7	10	10	mg	SE	7.19278	18	2.23333	6	10.1488	1.42267	greenhouse	NO	14	herbaceous_annual	sapfeeder_generalist_AG	chewer_generalist_AG	Mass/size
865	2021	NATURE PLANTS	865_62	herbivore performance	Mass	Brassica_nigra	Myzus_persicae_sub._Nicotianae	Athalia_rosae	AG	AG	Brassicaceae	herbaceous	annual	wild	4	Aphididae	sapfeeder	NO	generalist	insect	Tenthredinidae	chewer	NO	specialist	insect	NO	865	2	865_2	7	0	7	10	10	mg	SE	34.4131	84	31.1938	82	12.373	13.9109	greenhouse	NO	14	herbaceous_annual	sapfeeder_generalist_AG	chewer_specialist_AG	Mass/size
865	2021	NATURE PLANTS	865_63	herbivore performance	Fecundity_PopulationSize	Brassica_nigra	Myzus_persicae_sub._Nicotianae	Brevicoryne_brassicae	AG	AG	Brassicaceae	herbaceous	annual	wild	4	Aphididae	sapfeeder	NO	generalist	insect	Aphididae	sapfeeder	NO	specialist	insect	NO	865	3	865_3	7	0	7	10	20	nr	SE	86.5	10	48.35	10	14.0772	13.8204	greenhouse	NO	14	herbaceous_annual	sapfeeder_generalist_AG	sapfeeder_specialist_AG	Fecundity
865	2021	NATURE PLANTS	865_64	herbivore performance	Fecundity_PopulationSize	Brassica_nigra	Myzus_persicae_sub._Nicotianae	Lipaphis_erysimi	AG	AG	Brassicaceae	herbaceous	annual	wild	4	Aphididae	sapfeeder	NO	generalist	insect	Aphididae	sapfeeder	NO	specialist	insect	NO	865	4	865_4	7	0	7	10	20	nr	SE	236.65	10	222.3	10	207.465	114.989	greenhouse	NO	14	herbaceous_annual	sapfeeder_generalist_AG	sapfeeder_specialist_AG	Fecundity
865	2021	NATURE PLANTS	865_65	herbivore performance	Mass	Brassica_nigra	Myzus_persicae_sub._Nicotianae	Mamestra_brassicae	AG	AG	Brassicaceae	herbaceous	annual	wild	4	Aphididae	sapfeeder	NO	generalist	insect	Noctuidae	chewer	NO	generalist	insect	NO	865	5	865_5	7	0	7	10	10	mg	SE	1.83122	49	3.8569	42	1.27718	2.54964	greenhouse	NO	14	herbaceous_annual	sapfeeder_generalist_AG	chewer_generalist_AG	Mass/size
865	2021	NATURE PLANTS	865_66	herbivore performance	Fecundity_PopulationSize	Brassica_nigra	Myzus_persicae_sub._Nicotianae	Myzus_persicae	AG	AG	Brassicaceae	herbaceous	annual	wild	4	Aphididae	sapfeeder	NO	generalist	insect	Aphididae	sapfeeder	NO	generalist	insect	NO	865	6	865_6	7	0	7	10	20	nr	SE	74.6429	7	429.5	4	43.3279	244.2	greenhouse	NO	14	herbaceous_annual	sapfeeder_generalist_AG	sapfeeder_generalist_AG	Fecundity
865	2021	NATURE PLANTS	865_67	herbivore performance	Fecundity_PopulationSize	Brassica_nigra	Myzus_persicae_sub._Nicotianae	Myzus_persicae_sub._Nicotianae	AG	AG	Brassicaceae	herbaceous	annual	wild	4	Aphididae	sapfeeder	NO	generalist	insect	Aphididae	sapfeeder	NO	generalist	insect	YES	865	7	865_7	7	0	7	10	20	nr	SE	177.35	10	304.6	10	64.3597	91.8407	greenhouse	NO	14	herbaceous_annual	sapfeeder_generalist_AG	sapfeeder_generalist_AG	Fecundity
865	2021	NATURE PLANTS	865_68	herbivore performance	Mass	Brassica_nigra	Myzus_persicae_sub._Nicotianae	Pieris_brassicae	AG	AG	Brassicaceae	herbaceous	annual	wild	4	Aphididae	sapfeeder	NO	generalist	insect	Pieridae	chewer	NO	specialist	insect	NO	865	8	865_8	7	0	7	10	10	mg	SE	45.7707	92	47.9439	98	19.3635	14.7996	greenhouse	NO	14	herbaceous_annual	sapfeeder_generalist_AG	chewer_specialist_AG	Mass/size
865	2021	NATURE PLANTS	865_69	herbivore performance	Mass	Brassica_nigra	Myzus_persicae_sub._Nicotianae	Pieris_rapae	AG	AG	Brassicaceae	herbaceous	annual	wild	4	Aphididae	sapfeeder	NO	generalist	insect	Pieridae	chewer	NO	specialist	insect	NO	865	9	865_9	7	0	7	10	10	mg	SE	20.0071	28	23.3788	80	23.4326	16.5011	greenhouse	NO	14	herbaceous_annual	sapfeeder_generalist_AG	chewer_specialist_AG	Mass/size
865	2021	NATURE PLANTS	865_70	herbivore performance	Mass	Brassica_nigra	Myzus_persicae_sub._Nicotianae	Plutella_xylostella	AG	AG	Brassicaceae	herbaceous	annual	wild	4	Aphididae	sapfeeder	NO	generalist	insect	Plutellidae	chewer	NO	specialist	insect	NO	865	10	865_10	7	0	7	10	10	mg	SE	2.958	75	3.14829	70	1.41717	1.40863	greenhouse	NO	14	herbaceous_annual	sapfeeder_generalist_AG	chewer_specialist_AG	Mass/size
865	2021	NATURE PLANTS	865_71	herbivore performance	Mass	Brassica_nigra	Pieris_brassicae	Autographa_gamma	AG	AG	Brassicaceae	herbaceous	annual	wild	4	Pieridae	chewer	NO	specialist	insect	Noctuidae	chewer	NO	generalist	insect	NO	865	1	865_1	7	0	7	5	10	mg	SE	7.19278	18	7.95342	12	10.1488	9.52775	greenhouse	NO	14	herbaceous_annual	chewer_specialist_AG	chewer_generalist_AG	Mass/size
865	2021	NATURE PLANTS	865_72	herbivore performance	Mass	Brassica_nigra	Pieris_brassicae	Athalia_rosae	AG	AG	Brassicaceae	herbaceous	annual	wild	4	Pieridae	chewer	NO	specialist	insect	Tenthredinidae	chewer	NO	specialist	insect	NO	865	2	865_2	7	0	7	5	10	mg	SE	34.4131	84	35.6211	103	12.373	12.9199	greenhouse	NO	14	herbaceous_annual	chewer_specialist_AG	chewer_specialist_AG	Mass/size
865	2021	NATURE PLANTS	865_73	herbivore performance	Fecundity_PopulationSize	Brassica_nigra	Pieris_brassicae	Brevicoryne_brassicae	AG	AG	Brassicaceae	herbaceous	annual	wild	4	Pieridae	chewer	NO	specialist	insect	Aphididae	sapfeeder	NO	specialist	insect	NO	865	3	865_3	7	0	7	5	20	nr	SE	86.5	10	49.6429	7	14.0772	33.3138	greenhouse	NO	14	herbaceous_annual	chewer_specialist_AG	sapfeeder_specialist_AG	Fecundity
865	2021	NATURE PLANTS	865_74	herbivore performance	Fecundity_PopulationSize	Brassica_nigra	Pieris_brassicae	Lipaphis_erysimi	AG	AG	Brassicaceae	herbaceous	annual	wild	4	Pieridae	chewer	NO	specialist	insect	Aphididae	sapfeeder	NO	specialist	insect	NO	865	4	865_4	7	0	7	5	20	nr	SE	236.65	10	220.05	10	207.465	114.145	greenhouse	NO	14	herbaceous_annual	chewer_specialist_AG	sapfeeder_specialist_AG	Fecundity
865	2021	NATURE PLANTS	865_75	herbivore performance	Mass	Brassica_nigra	Pieris_brassicae	Mamestra_brassicae	AG	AG	Brassicaceae	herbaceous	annual	wild	4	Pieridae	chewer	NO	specialist	insect	Noctuidae	chewer	NO	generalist	insect	NO	865	5	865_5	7	0	7	5	10	mg	SE	1.83122	49	3.23019	53	1.27718	1.50309	greenhouse	NO	14	herbaceous_annual	chewer_specialist_AG	chewer_generalist_AG	Mass/size
865	2021	NATURE PLANTS	865_76	herbivore performance	Fecundity_PopulationSize	Brassica_nigra	Pieris_brassicae	Myzus_persicae	AG	AG	Brassicaceae	herbaceous	annual	wild	4	Pieridae	chewer	NO	specialist	insect	Aphididae	sapfeeder	NO	generalist	insect	NO	865	6	865_6	7	0	7	5	20	nr	SE	74.6429	7	128.722	9	43.3279	46.07	greenhouse	NO	14	herbaceous_annual	chewer_specialist_AG	sapfeeder_generalist_AG	Fecundity
865	2021	NATURE PLANTS	865_77	herbivore performance	Fecundity_PopulationSize	Brassica_nigra	Pieris_brassicae	Myzus_persicae_sub._Nicotianae	AG	AG	Brassicaceae	herbaceous	annual	wild	4	Pieridae	chewer	NO	specialist	insect	Aphididae	sapfeeder	NO	generalist	insect	NO	865	7	865_7	7	0	7	5	20	nr	SE	177.35	10	111.85	10	64.3597	47.8029	greenhouse	NO	14	herbaceous_annual	chewer_specialist_AG	sapfeeder_generalist_AG	Fecundity
865	2021	NATURE PLANTS	865_78	herbivore performance	Mass	Brassica_nigra	Pieris_brassicae	Pieris_brassicae	AG	AG	Brassicaceae	herbaceous	annual	wild	4	Pieridae	chewer	NO	specialist	insect	Pieridae	chewer	NO	specialist	insect	YES	865	8	865_8	7	0	7	5	10	mg	SE	45.7707	92	42.9726	85	19.3635	12.8555	greenhouse	NO	14	herbaceous_annual	chewer_specialist_AG	chewer_specialist_AG	Mass/size
865	2021	NATURE PLANTS	865_79	herbivore performance	Mass	Brassica_nigra	Pieris_brassicae	Pieris_rapae	AG	AG	Brassicaceae	herbaceous	annual	wild	4	Pieridae	chewer	NO	specialist	insect	Pieridae	chewer	NO	specialist	insect	NO	865	9	865_9	7	0	7	5	10	mg	SE	20.0071	28	19.6652	46	23.4326	16.5769	greenhouse	NO	14	herbaceous_annual	chewer_specialist_AG	chewer_specialist_AG	Mass/size
865	2021	NATURE PLANTS	865_80	herbivore performance	Mass	Brassica_nigra	Pieris_brassicae	Plutella_xylostella	AG	AG	Brassicaceae	herbaceous	annual	wild	4	Pieridae	chewer	NO	specialist	insect	Plutellidae	chewer	NO	specialist	insect	NO	865	10	865_10	7	0	7	5	10	mg	SE	2.958	75	1.97741	54	1.41717	0.807568	greenhouse	NO	14	herbaceous_annual	chewer_specialist_AG	chewer_specialist_AG	Mass/size
865	2021	NATURE PLANTS	865_81	herbivore performance	Mass	Brassica_nigra	Pieris_rapae	Autographa_gamma	AG	AG	Brassicaceae	herbaceous	annual	wild	4	Pieridae	chewer	NO	specialist	insect	Noctuidae	chewer	NO	generalist	insect	NO	865	1	865_1	7	0	7	5	10	mg	SE	7.19278	18	7.83	3	10.1488	8.96143	greenhouse	NO	14	herbaceous_annual	chewer_specialist_AG	chewer_generalist_AG	Mass/size
865	2021	NATURE PLANTS	865_82	herbivore performance	Mass	Brassica_nigra	Pieris_rapae	Athalia_rosae	AG	AG	Brassicaceae	herbaceous	annual	wild	4	Pieridae	chewer	NO	specialist	insect	Tenthredinidae	chewer	NO	specialist	insect	NO	865	2	865_2	7	0	7	5	10	mg	SE	34.4131	84	29.1667	84	12.373	14.1477	greenhouse	NO	14	herbaceous_annual	chewer_specialist_AG	chewer_specialist_AG	Mass/size
865	2021	NATURE PLANTS	865_83	herbivore performance	Fecundity_PopulationSize	Brassica_nigra	Pieris_rapae	Brevicoryne_brassicae	AG	AG	Brassicaceae	herbaceous	annual	wild	4	Pieridae	chewer	NO	specialist	insect	Aphididae	sapfeeder	NO	specialist	insect	NO	865	3	865_3	7	0	7	5	20	nr	SE	86.5	10	79.7	10	14.0772	34.5922	greenhouse	NO	14	herbaceous_annual	chewer_specialist_AG	sapfeeder_specialist_AG	Fecundity
865	2021	NATURE PLANTS	865_84	herbivore performance	Fecundity_PopulationSize	Brassica_nigra	Pieris_rapae	Lipaphis_erysimi	AG	AG	Brassicaceae	herbaceous	annual	wild	4	Pieridae	chewer	NO	specialist	insect	Aphididae	sapfeeder	NO	specialist	insect	NO	865	4	865_4	7	0	7	5	20	nr	SE	236.65	10	208.55	10	207.465	123.058	greenhouse	NO	14	herbaceous_annual	chewer_specialist_AG	sapfeeder_specialist_AG	Fecundity
865	2021	NATURE PLANTS	865_85	herbivore performance	Mass	Brassica_nigra	Pieris_rapae	Mamestra_brassicae	AG	AG	Brassicaceae	herbaceous	annual	wild	4	Pieridae	chewer	NO	specialist	insect	Noctuidae	chewer	NO	generalist	insect	NO	865	5	865_5	7	0	7	5	10	mg	SE	1.83122	49	2.38726	62	1.27718	2.09302	greenhouse	NO	14	herbaceous_annual	chewer_specialist_AG	chewer_generalist_AG	Mass/size
865	2021	NATURE PLANTS	865_86	herbivore performance	Fecundity_PopulationSize	Brassica_nigra	Pieris_rapae	Myzus_persicae	AG	AG	Brassicaceae	herbaceous	annual	wild	4	Pieridae	chewer	NO	specialist	insect	Aphididae	sapfeeder	NO	generalist	insect	NO	865	6	865_6	7	0	7	5	20	nr	SE	74.6429	7	121	6	43.3279	27.1201	greenhouse	NO	14	herbaceous_annual	chewer_specialist_AG	sapfeeder_generalist_AG	Fecundity
865	2021	NATURE PLANTS	865_87	herbivore performance	Fecundity_PopulationSize	Brassica_nigra	Pieris_rapae	Myzus_persicae_sub._Nicotianae	AG	AG	Brassicaceae	herbaceous	annual	wild	4	Pieridae	chewer	NO	specialist	insect	Aphididae	sapfeeder	NO	generalist	insect	NO	865	7	865_7	7	0	7	5	20	nr	SE	177.35	10	146.85	10	64.3597	35.0809	greenhouse	NO	14	herbaceous_annual	chewer_specialist_AG	sapfeeder_generalist_AG	Fecundity
865	2021	NATURE PLANTS	865_88	herbivore performance	Mass	Brassica_nigra	Pieris_rapae	Pieris_brassicae	AG	AG	Brassicaceae	herbaceous	annual	wild	4	Pieridae	chewer	NO	specialist	insect	Pieridae	chewer	NO	specialist	insect	NO	865	8	865_8	7	0	7	5	10	mg	SE	45.7707	92	41.888	92	19.3635	15.4061	greenhouse	NO	14	herbaceous_annual	chewer_specialist_AG	chewer_specialist_AG	Mass/size
865	2021	NATURE PLANTS	865_89	herbivore performance	Mass	Brassica_nigra	Pieris_rapae	Pieris_rapae	AG	AG	Brassicaceae	herbaceous	annual	wild	4	Pieridae	chewer	NO	specialist	insect	Pieridae	chewer	NO	specialist	insect	YES	865	9	865_9	7	0	7	5	10	mg	SE	20.0071	28	19.3345	29	23.4326	35.5789	greenhouse	NO	14	herbaceous_annual	chewer_specialist_AG	chewer_specialist_AG	Mass/size
865	2021	NATURE PLANTS	865_90	herbivore performance	Mass	Brassica_nigra	Pieris_rapae	Plutella_xylostella	AG	AG	Brassicaceae	herbaceous	annual	wild	4	Pieridae	chewer	NO	specialist	insect	Plutellidae	chewer	NO	specialist	insect	NO	865	10	865_10	7	0	7	5	10	mg	SE	2.958	75	1.84335	68	1.41717	0.890775	greenhouse	NO	14	herbaceous_annual	chewer_specialist_AG	chewer_specialist_AG	Mass/size
865	2021	NATURE PLANTS	865_91	herbivore performance	Mass	Brassica_nigra	Plutella_xylostella	Autographa_gamma	AG	AG	Brassicaceae	herbaceous	annual	wild	4	Plutellidae	chewer	NO	specialist	insect	Noctuidae	chewer	NO	generalist	insect	NO	865	1	865_1	7	0	7	5	10	mg	SE	7.19278	18	3.484	10	10.1488	3.59832	greenhouse	NO	14	herbaceous_annual	chewer_specialist_AG	chewer_generalist_AG	Mass/size
865	2021	NATURE PLANTS	865_92	herbivore performance	Mass	Brassica_nigra	Plutella_xylostella	Athalia_rosae	AG	AG	Brassicaceae	herbaceous	annual	wild	4	Plutellidae	chewer	NO	specialist	insect	Tenthredinidae	chewer	NO	specialist	insect	NO	865	2	865_2	7	0	7	5	10	mg	SE	34.4131	84	25.1053	90	12.373	11.9579	greenhouse	NO	14	herbaceous_annual	chewer_specialist_AG	chewer_specialist_AG	Mass/size
865	2021	NATURE PLANTS	865_93	herbivore performance	Fecundity_PopulationSize	Brassica_nigra	Plutella_xylostella	Brevicoryne_brassicae	AG	AG	Brassicaceae	herbaceous	annual	wild	4	Plutellidae	chewer	NO	specialist	insect	Aphididae	sapfeeder	NO	specialist	insect	NO	865	3	865_3	7	0	7	5	20	nr	SE	86.5	10	46.6667	9	14.0772	16.3018	greenhouse	NO	14	herbaceous_annual	chewer_specialist_AG	sapfeeder_specialist_AG	Fecundity
865	2021	NATURE PLANTS	865_94	herbivore performance	Fecundity_PopulationSize	Brassica_nigra	Plutella_xylostella	Lipaphis_erysimi	AG	AG	Brassicaceae	herbaceous	annual	wild	4	Plutellidae	chewer	NO	specialist	insect	Aphididae	sapfeeder	NO	specialist	insect	NO	865	4	865_4	7	0	7	5	20	nr	SE	236.65	10	301.45	10	207.465	79.6968	greenhouse	NO	14	herbaceous_annual	chewer_specialist_AG	sapfeeder_specialist_AG	Fecundity
865	2021	NATURE PLANTS	865_95	herbivore performance	Mass	Brassica_nigra	Plutella_xylostella	Mamestra_brassicae	AG	AG	Brassicaceae	herbaceous	annual	wild	4	Plutellidae	chewer	NO	specialist	insect	Noctuidae	chewer	NO	generalist	insect	NO	865	5	865_5	7	0	7	5	10	mg	SE	1.83122	49	2.1993	43	1.27718	1.17075	greenhouse	NO	14	herbaceous_annual	chewer_specialist_AG	chewer_generalist_AG	Mass/size
865	2021	NATURE PLANTS	865_96	herbivore performance	Fecundity_PopulationSize	Brassica_nigra	Plutella_xylostella	Myzus_persicae	AG	AG	Brassicaceae	herbaceous	annual	wild	4	Plutellidae	chewer	NO	specialist	insect	Aphididae	sapfeeder	NO	generalist	insect	NO	865	6	865_6	7	0	7	5	20	nr	SE	74.6429	7	183.444	9	43.3279	53.1339	greenhouse	NO	14	herbaceous_annual	chewer_specialist_AG	sapfeeder_generalist_AG	Fecundity
865	2021	NATURE PLANTS	865_97	herbivore performance	Fecundity_PopulationSize	Brassica_nigra	Plutella_xylostella	Myzus_persicae_sub._Nicotianae	AG	AG	Brassicaceae	herbaceous	annual	wild	4	Plutellidae	chewer	NO	specialist	insect	Aphididae	sapfeeder	NO	generalist	insect	NO	865	7	865_7	7	0	7	5	20	nr	SE	177.35	10	180.2	10	64.3597	78.5183	greenhouse	NO	14	herbaceous_annual	chewer_specialist_AG	sapfeeder_generalist_AG	Fecundity
865	2021	NATURE PLANTS	865_98	herbivore performance	Mass	Brassica_nigra	Plutella_xylostella	Pieris_brassicae	AG	AG	Brassicaceae	herbaceous	annual	wild	4	Plutellidae	chewer	NO	specialist	insect	Pieridae	chewer	NO	specialist	insect	NO	865	8	865_8	7	0	7	5	10	mg	SE	45.7707	92	44.5202	103	19.3635	10.4031	greenhouse	NO	14	herbaceous_annual	chewer_specialist_AG	chewer_specialist_AG	Mass/size
865	2021	NATURE PLANTS	865_99	herbivore performance	Mass	Brassica_nigra	Plutella_xylostella	Pieris_rapae	AG	AG	Brassicaceae	herbaceous	annual	wild	4	Plutellidae	chewer	NO	specialist	insect	Pieridae	chewer	NO	specialist	insect	NO	865	9	865_9	7	0	7	5	10	mg	SE	20.0071	28	26.1483	58	23.4326	20.5935	greenhouse	NO	14	herbaceous_annual	chewer_specialist_AG	chewer_specialist_AG	Mass/size
865	2021	NATURE PLANTS	865_100	herbivore performance	Mass	Brassica_nigra	Plutella_xylostella	Plutella_xylostella	AG	AG	Brassicaceae	herbaceous	annual	wild	4	Plutellidae	chewer	NO	specialist	insect	Plutellidae	chewer	NO	specialist	insect	YES	865	10	865_10	7	0	7	5	10	mg	SE	2.958	75	2.1527	74	1.41717	0.814829	greenhouse	NO	14	herbaceous_annual	chewer_specialist_AG	chewer_specialist_AG	Mass/size
1327	2020	BULLETIN OF ENTOMOLOGICAL RESEARCH	1327_1	herbivore preference	Nr of offspring	Salix_humboldtiana	Nematus_oligospilus	Nematus_oligospilus	AG	AG	Salicaceae	woody	perennial	wild	8	Tenthredinidae	chewer	NO	specialist	insect	Tenthredinidae	chewer	NO	specialist	insect	YES	1327	1	1327_1	2	0		4	1	nr	NS	38.189	10	8.46457	10	23.9661	10.5824	greenhouse	NO		woody_perennial	chewer_specialist_AG	chewer_specialist_AG	Nr of offspring
1327	2020	BULLETIN OF ENTOMOLOGICAL RESEARCH	1327_2	herbivore preference	Nr of offspring	Salix_humboldtiana	Nematus_oligospilus	Nematus_oligospilus	AG	AG	Salicaceae	woody	perennial	wild	8	Tenthredinidae	chewer	NO	specialist	insect	Tenthredinidae	chewer	NO	specialist	insect	YES	1327	2	1327_2	2	0		4	1	nr	NS	29.9213	10	7.97244	10	35.7935	17.4299	greenhouse	NO		woody_perennial	chewer_specialist_AG	chewer_specialist_AG	Nr of offspring
1327	2020	BULLETIN OF ENTOMOLOGICAL RESEARCH	1327_3	herbivore performance	Body size	Salix_humboldtiana	Nematus_oligospilus	Nematus_oligospilus	AG	AG	Salicaceae	woody	perennial	wild	8	Tenthredinidae	chewer	NO	specialist	insect	Tenthredinidae	chewer	NO	specialist	insect	YES	1327	3	1327_3	2	0	2	4	1	mm2	IQR	1.19724	24	0.891244	26	0.1023	0.088425	greenhouse	NO	4	woody_perennial	chewer_specialist_AG	chewer_specialist_AG	Mass/size
1327	2020	BULLETIN OF ENTOMOLOGICAL RESEARCH	1327_4	herbivore performance	Survival	Salix_humboldtiana	Nematus_oligospilus	Nematus_oligospilus	AG	AG	Salicaceae	woody	perennial	wild	8	Tenthredinidae	chewer	NO	specialist	insect	Tenthredinidae	chewer	NO	specialist	insect	YES	1327	4	1327_4	2	0	2	4	1	%	IQR	37.5	4	0.320513	11	25.4808	5.28848	greenhouse	NO	4	woody_perennial	chewer_specialist_AG	chewer_specialist_AG	Survival
1327	2020	BULLETIN OF ENTOMOLOGICAL RESEARCH	1327_5	herbivore performance	Development time	Salix_humboldtiana	Nematus_oligospilus	Nematus_oligospilus	AG	AG	Salicaceae	woody	perennial	wild	8	Tenthredinidae	chewer	NO	specialist	insect	Tenthredinidae	chewer	NO	specialist	insect	YES	1327	5	1327_5	2	0	2	4	1	days	IQR	18.3779	52	20.4516	9	0.539175	1.8249	greenhouse	NO	4	woody_perennial	chewer_specialist_AG	chewer_specialist_AG	Development time
1327	2020	BULLETIN OF ENTOMOLOGICAL RESEARCH	1327_6	herbivore performance	Mass	Salix_humboldtiana	Nematus_oligospilus	Nematus_oligospilus	AG	AG	Salicaceae	woody	perennial	wild	8	Tenthredinidae	chewer	NO	specialist	insect	Tenthredinidae	chewer	NO	specialist	insect	YES	1327	6	1327_6	2	0	2	4	1	mg	IQR	16.7742	11	18.129	8	4.86293	1.04032	greenhouse	NO	4	woody_perennial	chewer_specialist_AG	chewer_specialist_AG	Mass/size
1327	2020	BULLETIN OF ENTOMOLOGICAL RESEARCH	1327_7	herbivore performance	Fecundity_PopulationSize	Salix_humboldtiana	Nematus_oligospilus	Nematus_oligospilus	AG	AG	Salicaceae	woody	perennial	wild	8	Tenthredinidae	chewer	NO	specialist	insect	Tenthredinidae	chewer	NO	specialist	insect	YES	1327	7	1327_7	2	0	2	4	1	nr	IQR	30.7241	12	34.5172	9	2.68965	5.53447	greenhouse	NO	4	woody_perennial	chewer_specialist_AG	chewer_specialist_AG	Fecundity
1351	2023	FRONTIERS IN ECOLOGY AND EVOLUTION	1351_1	herbivore performance	Fecundity_PopulationSize	Sorghum_bicolor	Schizaphis_graminum	Melanaphis_sacchari	AG	AG	Poaceae	herbaceous	annual	cultivated	2	Aphididae	sapfeeder	NO	generalist	insect	Aphididae	sapfeeder	NO	specialist	insect	NO	1351	1	1351_1	2	0	4	10	10	nr	SE	107.692	14	78.1538	14	42.5973	34.5384	greenhouse	NO	6	herbaceous_annual	sapfeeder_generalist_AG	sapfeeder_specialist_AG	Fecundity
1351	2023	FRONTIERS IN ECOLOGY AND EVOLUTION	1351_2	herbivore performance	Fecundity_PopulationSize	Sorghum_bicolor	Melanaphis_sacchari	Schizaphis_graminum	AG	AG	Poaceae	herbaceous	annual	cultivated	2	Aphididae	sapfeeder	NO	specialist	insect	Aphididae	sapfeeder	NO	generalist	insect	NO	1351	2	1351_2	2	0	4	10	10	nr	SE	49.6042	14	45.9103	14	12.8342	10.3661	greenhouse	NO	6	herbaceous_annual	sapfeeder_specialist_AG	sapfeeder_generalist_AG	Fecundity
1372	2001	ANNALS OF THE ENTOMOLOGICAL SOCIETY OF AMERICA	1372_1	herbivore preference	Nr of offspring	Raphanus_raphanistrum	Pieris_rapae	Pieris_rapae	AG	AG	Brassicaceae	herbaceous	annual	wild		Pieridae	chewer	NO	specialist	insect	Pieridae	chewer	NO	specialist	insect	YES	1372	1	1372_1	2	0	3	1		nr	SE	0.740214	53	1.18149	53	1.01041	1.99491	field	NO	5	herbaceous_annual	chewer_specialist_AG	chewer_specialist_AG	Nr of offspring
1372	2001	ANNALS OF THE ENTOMOLOGICAL SOCIETY OF AMERICA	1372_2	herbivore preference	Nr of offspring	Raphanus_raphanistrum	Pieris_rapae	Pieris_rapae	AG	AG	Brassicaceae	herbaceous	annual	wild		Pieridae	chewer	NO	specialist	insect	Pieridae	chewer	NO	specialist	insect	YES	1372	2	1372_2	2	0	6	1		nr	SE	0.373665	53	0.558719	53	0.72542	1.60629	field	NO	8	herbaceous_annual	chewer_specialist_AG	chewer_specialist_AG	Nr of offspring
1372	2001	ANNALS OF THE ENTOMOLOGICAL SOCIETY OF AMERICA	1372_3	plant performance	Biomass consumed	Raphanus_raphanistrum	Pieris_rapae	Phyllotreta_spp.	AG	AG	Brassicaceae	herbaceous	annual	wild		Pieridae	chewer	NO	specialist	insect	Chrysomelidae	chewer	NO	specialist	insect	NO	1372	3	1372_3	2	0	3	1		%	SE	5.94937	53	16.0759	53	15.2053	36.4005	field	NO	5	herbaceous_annual	chewer_specialist_AG	chewer_specialist_AG	Damage
1372	2001	ANNALS OF THE ENTOMOLOGICAL SOCIETY OF AMERICA	1372_4	plant performance	Biomass consumed	Raphanus_raphanistrum	Pieris_rapae	Phyllotreta_spp.	AG	AG	Brassicaceae	herbaceous	annual	wild		Pieridae	chewer	NO	specialist	insect	Chrysomelidae	chewer	NO	specialist	insect	NO	1372	4	1372_4	2	0	6	1		%	SE	12.9747	53	13.8608	53	22.1168	22.5776	field	NO	8	herbaceous_annual	chewer_specialist_AG	chewer_specialist_AG	Damage
1372	2001	ANNALS OF THE ENTOMOLOGICAL SOCIETY OF AMERICA	1372_5	plant performance	Biomass consumed	Raphanus_raphanistrum	Pieris_rapae	Oryctolagus_cuniculus	AG	AG	Brassicaceae	herbaceous	annual	wild		Pieridae	chewer	NO	specialist	insect	Leporidae	chewer	NO	generalist	mammal	NO	1372	5	1372_5	2	0	3	1		%	SE	25.0685	53	18.4932	53	37.8965	34.9046	field	NO	5	herbaceous_annual	chewer_specialist_AG	chewer_generalist_AG	Damage
1372	2001	ANNALS OF THE ENTOMOLOGICAL SOCIETY OF AMERICA	1372_6	plant performance	Biomass consumed	Raphanus_raphanistrum	Pieris_rapae	Oryctolagus_cuniculus	AG	AG	Brassicaceae	herbaceous	annual	wild		Pieridae	chewer	NO	specialist	insect	Leporidae	chewer	NO	generalist	mammal	NO	1372	6	1372_6	2	0	6	1		%	SE	44.3836	53	40.137	53	42.8828	41.8856	field	NO	8	herbaceous_annual	chewer_specialist_AG	chewer_generalist_AG	Damage
1414	2021	BASIC AND APPLIED ECOLOGY	1414_1	herbivore preference	Nr of individuals	Solanum_tuberosum	Myzus_persicae	Leptinotarsa_decemlineata	AG	AG	Solanaceae	herbaceous	perennial	cultivated	4.5	Aphididae	sapfeeder	NO	generalist	insect	Chrysomelidae	chewer	NO	specialist	insect	NO	1414	1	1414_1	5	0	0	20	1	nr		35	49	14	49			greenhouse	NO	5	herbaceous_perennial	sapfeeder_generalist_AG	chewer_specialist_AG	Nr of individuals
1414	2021	BASIC AND APPLIED ECOLOGY	1414_2	herbivore preference	Nr of individuals	Solanum_tuberosum	Leptinotarsa_decemlineata	Myzus_persicae	AG	AG	Solanaceae	herbaceous	perennial	cultivated	4.5	Chrysomelidae	chewer	NO	specialist	insect	Aphididae	sapfeeder	NO	generalist	insect	NO	1414	2	1414_2	3	0	0	3	1	nr		7	30	23	30			greenhouse	NO	3	herbaceous_perennial	chewer_specialist_AG	sapfeeder_generalist_AG	Nr of individuals
1506	2019	FRONTIERS IN PHYSIOLOGY	1506_1	herbivore preference	Choice	Cucumis_sativus	Phenacoccus_solenopsis	Bemisia_tabaci	AG	AG	Cucurbitaceae	herbaceous	annual	cultivated		Pseudococcidae	sapfeeder	NO	generalist	insect	Aleyrodidae	sapfeeder	NO	generalist	insect	NO	1506	1	1506_1	0	0	3	5	10	%	SE	35.7895	15	13.1579	15	28.5378	22.4225	greenhouse	NO	4	herbaceous_annual	sapfeeder_generalist_AG	sapfeeder_generalist_AG	Choice
1506	2019	FRONTIERS IN PHYSIOLOGY	1506_2	herbivore preference	Nr of offspring	Cucumis_sativus	Phenacoccus_solenopsis	Bemisia_tabaci	AG	AG	Cucurbitaceae	herbaceous	annual	cultivated		Pseudococcidae	sapfeeder	NO	generalist	insect	Aleyrodidae	sapfeeder	NO	generalist	insect	NO	1506	2	1506_2	0	0	3	5	10	nr	SE	34.5263	15	16.4211	15	26.4994	21.1995	greenhouse	NO	4	herbaceous_annual	sapfeeder_generalist_AG	sapfeeder_generalist_AG	Nr of offspring
1506	2019	FRONTIERS IN PHYSIOLOGY	1506_3	herbivore preference	Choice	Cucumis_sativus	Tetranychus_cinnabarinus	Bemisia_tabaci	AG	AG	Cucurbitaceae	herbaceous	annual	cultivated		Tetranychidae	cell-content feeder	NO	generalist	mite	Aleyrodidae	sapfeeder	NO	generalist	insect	NO	1506	3	1506_3	0	0	3	5	10	%	SE	30.719	15	52.1569	15	22.276	25.3136	greenhouse	NO	4	herbaceous_annual	cell-content feeder_generalist_AG	sapfeeder_generalist_AG	Choice
1506	2019	FRONTIERS IN PHYSIOLOGY	1506_4	herbivore preference	Nr of offspring	Cucumis_sativus	Tetranychus_cinnabarinus	Bemisia_tabaci	AG	AG	Cucurbitaceae	herbaceous	annual	cultivated		Tetranychidae	cell-content feeder	NO	generalist	mite	Aleyrodidae	sapfeeder	NO	generalist	insect	NO	1506	4	1506_4	0	0	3	5	10	nr	SE	8.12698	15	19.1746	15	7.86892	18.4428	greenhouse	NO	4	herbaceous_annual	cell-content feeder_generalist_AG	sapfeeder_generalist_AG	Nr of offspring
1529	2018	PHYTOPARASITICA	1529_1	herbivore preference	Nr of offspring	Zea_mays	Busseola_fusca	Busseola_fusca	AG	AG	Poaceae	herbaceous	annual	cultivated	5	Noctuidae	endophagous	NO	generalist	insect	Noctuidae	endophagous	NO	generalist	insect	YES	1529	1	1529_1	1	0	2	12	1	nr	IQR	145.977	20	109.195	20	155.172	94.8276	greenhouse	NO	3	herbaceous_annual	endophagous_generalist_AG	endophagous_generalist_AG	Nr of offspring
1529	2018	PHYTOPARASITICA	1529_2	herbivore preference	Nr of offspring	Zea_mays	Chilo_partellus	Busseola_fusca	AG	AG	Poaceae	herbaceous	annual	cultivated	5	Crambidae	endophagous	NO	generalist	insect	Noctuidae	endophagous	NO	generalist	insect	NO	1529	2	1529_2	1	0	2	12	1	nr	IQR	112.644	20	159.77	20	121.552	203.448	greenhouse	NO	3	herbaceous_annual	endophagous_generalist_AG	endophagous_generalist_AG	Nr of offspring
1529	2018	PHYTOPARASITICA	1529_3	herbivore preference	Nr of offspring	Zea_mays	Sesamia_calamistis	Busseola_fusca	AG	AG	Poaceae	herbaceous	annual	cultivated	5	Noctuidae	endophagous	NO	generalist	insect	Noctuidae	endophagous	NO	generalist	insect	NO	1529	3	1529_3	1	0	2	12	1	nr	IQR	79.3103	20	166.667	20	113.793	180.172	greenhouse	NO	3	herbaceous_annual	endophagous_generalist_AG	endophagous_generalist_AG	Nr of offspring
[truncated: 558 more rows]
[truncated: 4 more columns]
